# Supplementary material for: 3-(3-Methyl­phen­yl)-5-(quinolin-8-yl­meth­oxy)-1,2,4-oxa­diazole monohydrate
Source: Acta Crystallogr Sect E Struct Rep Online. 2013 Sep 12;69(Pt 10):o1541. doi: 10.1107/S160053681302477X (PMC3790408; doi:10.1107/S160053681302477X)
Supplement: Supplementary file 1 [file e-69-o1541-sup1.cif]

##############################################################################
#                                                                            #
# This CIF contains the data in a paper accepted for publication in          #
# Acta Crystallographica Section E. It conforms to the requirements of       #
# Notes for Authors for Acta Crystallographica Section E, and has been       #
# peer reviewed under the auspices of the IUCr Commission on Journals.       #
#                                                                            #
# Full details of the Crystallographic Information File format               #
# are given in the paper "The Crystallographic Information File (CIF):       #
# a New Standard Archive File for Crystallography" by S. R. Hall, F. H.      #
# Allen and I. D. Brown [Acta Cryst. (1991), A47, 655-685].                  #
#                                                                            #
# The current version of the core CIF dictionary is obtainable from          #
# ftp://ftp.iucr.org/pub/cif_core.dic.                                       #
#                                                                            #
# Software is freely available for graphical display of the structure(s)     #
# in this CIF. For information consult the CIF software page                 #
# http://www.iucr.org/resources/cif/software.                                #
#                                                                            #
# This file may be used for bona fide research purposes within the           #
# scientific community so long as proper attribution is given to the journal # 
# article from which it was obtained.                                        #
#                                                                            #
##############################################################################
data_D
_audit_creation_method     'from SHELXL97 CIF and IUCr SHELXL97-template'
_journal_date_recd_electronic     2013-04-03
_journal_date_accepted     2013-09-05
_journal_name_full     'Acta Crystallographica, Section E'
_journal_year     2013
_journal_volume     69
_journal_issue     10
_journal_page_first     o1541
_journal_page_last     o1541
_journal_paper_category     QO
_journal_paper_doi     10.1107/S160053681302477X
_journal_coeditor_code     IM2428
_publ_contact_author_name     'Wang, Hai-bo'
_publ_contact_author_address
;
College of Food Science and Light Industry,
Nanjing University of Technology,
Xinmofan Road No. 5 Nanjing,
Nanjing 210009
People's Republic of China
;
_publ_contact_author_email     wanghaibo@njut.edu.cn
_publ_contact_author_fax     '86 25  83369345'
_publ_contact_author_phone     '86 25 83587440'
_publ_section_title
;
3-(3-Methylphenyl)-5-(quinolin-8-ylmethoxy)-1,2,4-oxadiazole monohydrate
;
loop_
    _publ_author_name
    _publ_author_address
    'Lu Yang'
;
College of Science,
Nanjing University of Technology,
Xinmofan Road No.5 Nanjing,
Nanjing 210009
People's Republic of China
College of Food Science and Light Industry,
Nanjing University of Technology,
Xinmofan Road No.5 Nanjing,
Nanjing 210009
People's Republic of China
;
    'Wei Liu'
;
College of Science,
Nanjing University of Technology,
Xinmofan Road No.5 Nanjing,
Nanjing 210009
People's Republic of China
College of Food Science and Light Industry,
Nanjing University of Technology,
Xinmofan Road No.5 Nanjing,
Nanjing 210009
People's Republic of China
;
    'Han Wang'
;
College of Science,
Nanjing University of Technology,
Xinmofan Road No.5 Nanjing,
Nanjing 210009
People's Republic of China
College of Food Science and Light Industry,
Nanjing University of Technology,
Xinmofan Road No.5 Nanjing,
Nanjing 210009
People's Republic of China
;
    'Xing-Wei Chen'
;
College of Science,
Nanjing University of Technology,
Xinmofan Road No.5 Nanjing,
Nanjing 210009
People's Republic of China
College of Food Science and Light Industry,
Nanjing University of Technology,
Xinmofan Road No.5 Nanjing,
Nanjing 210009
People's Republic of China
;
    'Hai-Bo Wang'
;
College of Food Science and Light Industry,
Nanjing University of Technology,
Xinmofan Road No.5 Nanjing,
Nanjing 210009
People's Republic of China
;
data_I
_audit_creation_method     SHELXL-97
_chemical_name_systematic
;
3-(3-Methylphenyl)-5-(quinolin-8-ylmethoxy)-1,2,4-oxadiazole monohydrate
;
_chemical_name_common     ?
_chemical_formula_moiety     'C19 H15 N3 O2, H2 O'
_chemical_formula_sum     'C19 H17 N3 O3'
_chemical_formula_iupac     'C19 H15 N3 O2, H2 O'
_chemical_formula_weight     335.36
_chemical_melting_point     342
_symmetry_cell_setting     triclinic
_symmetry_space_group_name_H-M     'P -1'
_symmetry_space_group_name_Hall     '-P 1'
loop_
    _symmetry_equiv_pos_as_xyz
    'x, y, z'
    '-x, -y, -z'
_cell_length_a     7.2070(14)
_cell_length_b     7.6200(15)
_cell_length_c     15.109(3)
_cell_angle_alpha     92.62(3)
_cell_angle_beta     90.19(3)
_cell_angle_gamma     92.15(3)
_cell_volume     828.3(3)
_cell_formula_units_Z     2
_cell_measurement_reflns_used     25
_cell_measurement_theta_min     9
_cell_measurement_theta_max     13
_cell_measurement_temperature     293(2)
_exptl_crystal_description     block
_exptl_crystal_colour     yellow
_exptl_crystal_size_max     0.30
_exptl_crystal_size_mid     0.10
_exptl_crystal_size_min     0.10
_exptl_crystal_density_diffrn     1.345
_exptl_crystal_density_meas     ?
_exptl_crystal_density_method     'not measured'
_exptl_crystal_F_000     352
_exptl_absorpt_coefficient_mu     0.093
_exptl_absorpt_correction_type     psi-scan
_exptl_absorpt_process_details     '(North <i>et al.</i>, 1968)'
_exptl_absorpt_correction_T_min     0.9726
_exptl_absorpt_correction_T_max     0.9908
_exptl_special_details
;
;
_diffrn_ambient_temperature     293(2)
_diffrn_radiation_type     MoK\a
_diffrn_radiation_wavelength     0.71073
_diffrn_radiation_source     'fine-focus sealed tube'
_diffrn_radiation_monochromator     graphite
_diffrn_measurement_device_type     'Enraf--Nonius CAD-4'
_diffrn_measurement_method     \w/2\q
_diffrn_detector_area_resol_mean     ?
_diffrn_reflns_number     3302
_diffrn_reflns_av_R_equivalents     0.0147
_diffrn_reflns_av_sigmaI/netI     0.0368
_diffrn_reflns_theta_min     1.35
_diffrn_reflns_theta_max     25.37
_diffrn_reflns_theta_full     25.37
_diffrn_measured_fraction_theta_max     0.999
_diffrn_measured_fraction_theta_full     0.999
_diffrn_reflns_limit_h_min     0
_diffrn_reflns_limit_h_max     8
_diffrn_reflns_limit_k_min     -9
_diffrn_reflns_limit_k_max     9
_diffrn_reflns_limit_l_min     -18
_diffrn_reflns_limit_l_max     18
_diffrn_standards_number     3
_diffrn_standards_interval_count     200
_diffrn_standards_interval_time     120
_diffrn_standards_decay_%     1
_refine_special_details
;
 Refinement of F^2^ against ALL reflections.  The weighted R-factor wR and
 goodness of fit S are based on F^2^, conventional R-factors R are based
 on F, with F set to zero for negative F^2^. The threshold expression of
 F^2^ > 2sigma(F^2^) is used only for calculating R-factors(gt) etc. and is
 not relevant to the choice of reflections for refinement.  R-factors based
 on F^2^ are statistically about twice as large as those based on F, and R-
 factors based on ALL data will be even larger.
;
_reflns_number_total     3039
_reflns_number_gt     1949
_reflns_threshold_expression     I>2sigma(I)
_refine_ls_structure_factor_coef     Fsqd
_refine_ls_matrix_type     full
_refine_ls_R_factor_all     0.0922
_refine_ls_R_factor_gt     0.0540
_refine_ls_wR_factor_gt     0.1370
_refine_ls_wR_factor_ref     0.1618
_refine_ls_goodness_of_fit_ref     1.002
_refine_ls_restrained_S_all     1.002
_refine_ls_number_reflns     3039
_refine_ls_number_parameters     233
_refine_ls_number_restraints     0
_refine_ls_hydrogen_treatment     mixed
_refine_ls_weighting_scheme     calc
_refine_ls_weighting_details
         'calc w=1/[\s^2^(Fo^2^)+(0.0970P)^2^+0.0000P] where P=(Fo^2^+2Fc^2^)/3'
_atom_sites_solution_hydrogens     geom
_atom_sites_solution_primary     direct
_atom_sites_solution_secondary     difmap
_refine_ls_shift/su_max     0.000
_refine_ls_shift/su_mean     0.000
_refine_diff_density_max     0.235
_refine_diff_density_min     -0.176
_refine_ls_extinction_method     'SHELXL97 (Sheldrick, 2008)'
_refine_ls_extinction_coef     0.033(7)
_refine_ls_extinction_expression
                                  'Fc^*^=kFc[1+0.001xFc^2^\l^3^/sin(2\q)]^-1/4^'
loop_
    _atom_type_symbol
    _atom_type_description
    _atom_type_scat_dispersion_real
    _atom_type_scat_dispersion_imag
    _atom_type_scat_source
    'C' 'C' 0.0033 0.0016
                         'International Tables Vol C Tables 4.2.6.8 and 6.1.1.4'
    'H' 'H' 0.0000 0.0000
                         'International Tables Vol C Tables 4.2.6.8 and 6.1.1.4'
    'N' 'N' 0.0061 0.0033
                         'International Tables Vol C Tables 4.2.6.8 and 6.1.1.4'
    'O' 'O' 0.0106 0.0060
                         'International Tables Vol C Tables 4.2.6.8 and 6.1.1.4'
_computing_data_collection     'CAD-4 EXPRESS (Enraf--Nonius, 1994)'
_computing_cell_refinement     'CAD-4 EXPRESS (Enraf--Nonius, 1994)'
_computing_data_reduction     'XCAD4 (Harms & Wocadlo, 1995)'
_computing_structure_solution     'SHELXS97 (Sheldrick, 2008)'
_computing_structure_refinement     'SHELXL97 (Sheldrick, 2008)'
_computing_molecular_graphics     'ORTEP-3 for Windows (Farrugia, 2012)'
_computing_publication_material     'publCIF (Westrip, 2010)'
loop_
    _atom_site_type_symbol
    _atom_site_label
    _atom_site_fract_x
    _atom_site_fract_y
    _atom_site_fract_z
    _atom_site_U_iso_or_equiv
    _atom_site_adp_type
    _atom_site_calc_flag
    _atom_site_refinement_flags
    _atom_site_occupancy
    _atom_site_symmetry_multiplicity
    _atom_site_disorder_assembly
    _atom_site_disorder_group
    O O1 0.0819(2) 0.7951(2) 0.99656(11) 0.0571(5) Uani d . 1 1 . .
    N N1 -0.1889(3) 0.6301(2) 1.08273(13) 0.0522(5) Uani d . 1 1 . .
    C C1 0.2813(3) 0.8077(3) 1.12657(18) 0.0596(7) Uani d . 1 1 . .
    H H1B 0.3763 0.8670 1.0974 0.071 Uiso calc R 1 1 . .
    N N2 0.0057(3) 0.8438(2) 0.81930(13) 0.0511(5) Uani d . 1 1 . .
    O O2 0.2873(2) 0.9553(2) 0.80096(12) 0.0695(6) Uani d . 1 1 . .
    C C2 0.3046(4) 0.7675(4) 1.21478(19) 0.0667(7) Uani d . 1 1 . .
    H H2B 0.4155 0.8005 1.2437 0.080 Uiso calc R 1 1 . .
    C C3 0.1700(4) 0.6819(4) 1.25913(18) 0.0656(7) Uani d . 1 1 . .
    H H3A 0.1894 0.6553 1.3178 0.079 Uiso calc R 1 1 . .
    N N3 0.2016(3) 0.9460(3) 0.71676(15) 0.0714(7) Uani d . 1 1 . .
    C C4 -0.0008(3) 0.6320(3) 1.21701(17) 0.0551(6) Uani d . 1 1 . .
    C C5 -0.1489(4) 0.5465(3) 1.25918(18) 0.0642(7) Uani d . 1 1 . .
    H H5A -0.1374 0.5179 1.3181 0.077 Uiso calc R 1 1 . .
    C C6 -0.3092(4) 0.5051(3) 1.21418(19) 0.0653(7) Uani d . 1 1 . .
    H H6A -0.4084 0.4483 1.2416 0.078 Uiso calc R 1 1 . .
    C C7 -0.3218(3) 0.5497(3) 1.12629(18) 0.0594(7) Uani d . 1 1 . .
    H H7A -0.4323 0.5206 1.0962 0.071 Uiso calc R 1 1 . .
    C C8 -0.0273(3) 0.6721(3) 1.12723(16) 0.0475(6) Uani d . 1 1 . .
    C C9 0.1196(3) 0.7605(3) 1.08256(16) 0.0486(6) Uani d . 1 1 . .
    C C10 0.2240(3) 0.8842(3) 0.94993(17) 0.0557(6) Uani d . 1 1 . .
    H H10A 0.3386 0.8219 0.9528 0.067 Uiso calc R 1 1 . .
    H H10B 0.2460 1.0022 0.9757 0.067 Uiso calc R 1 1 . .
    C C11 0.1608(3) 0.8911(3) 0.85698(17) 0.0511(6) Uani d . 1 1 . .
    C C12 0.0369(3) 0.8783(3) 0.73185(16) 0.0535(6) Uani d . 1 1 . .
    C C13 -0.0981(3) 0.8373(3) 0.66076(16) 0.0553(6) Uani d . 1 1 . .
    C C14 -0.2843(4) 0.8113(3) 0.67896(17) 0.0617(7) Uani d . 1 1 . .
    H H14A -0.3249 0.8161 0.7374 0.074 Uiso calc R 1 1 . .
    C C15 -0.4105(4) 0.7784(4) 0.61087(18) 0.0687(7) Uani d . 1 1 . .
    H H15A -0.5356 0.7628 0.6245 0.082 Uiso calc R 1 1 . .
    C C16 -0.3573(4) 0.7677(3) 0.52325(17) 0.0677(8) Uani d . 1 1 . .
    C C17 -0.1699(5) 0.7904(4) 0.50615(19) 0.0847(9) Uani d . 1 1 . .
    H H17A -0.1291 0.7826 0.4478 0.102 Uiso calc R 1 1 . .
    C C18 -0.0424(4) 0.8242(4) 0.57307(19) 0.0814(9) Uani d . 1 1 . .
    H H18A 0.0828 0.8385 0.5594 0.098 Uiso calc R 1 1 . .
    C C19 -0.4974(5) 0.7358(4) 0.45006(19) 0.0905(10) Uani d . 1 1 . .
    H H19A -0.4352 0.7339 0.3940 0.136 Uiso calc R 1 1 . .
    H H19B -0.5845 0.8282 0.4523 0.136 Uiso calc R 1 1 . .
    H H19C -0.5622 0.6250 0.4571 0.136 Uiso calc R 1 1 . .
    O OW -0.3313(2) 0.7299(3) 0.91840(14) 0.0733(6) Uani d . 1 1 . .
    H HWB -0.236(5) 0.757(4) 0.8819(19) 0.088 Uiso d . 1 1 . .
    H HWA -0.274(4) 0.682(4) 0.967(2) 0.088 Uiso d . 1 1 . .
loop_
    _atom_site_aniso_label
    _atom_site_aniso_U_11
    _atom_site_aniso_U_22
    _atom_site_aniso_U_33
    _atom_site_aniso_U_12
    _atom_site_aniso_U_13
    _atom_site_aniso_U_23
    O1 0.0383(8) 0.0683(11) 0.0639(11) -0.0106(8) -0.0065(8) 0.0075(8)
    N1 0.0400(10) 0.0500(11) 0.0661(13) -0.0038(9) -0.0033(10) 0.0013(9)
    C1 0.0387(13) 0.0624(16) 0.0769(19) 0.0010(11) -0.0102(12) -0.0030(13)
    N2 0.0425(11) 0.0550(12) 0.0551(12) -0.0019(9) 0.0074(9) -0.0021(9)
    O2 0.0450(10) 0.0884(13) 0.0744(13) -0.0133(9) 0.0078(9) 0.0081(10)
    C2 0.0498(15) 0.0751(18) 0.0742(19) 0.0041(13) -0.0197(14) -0.0088(14)
    C3 0.0634(17) 0.0752(18) 0.0579(16) 0.0075(14) -0.0165(14) -0.0034(13)
    N3 0.0556(13) 0.0913(17) 0.0670(15) -0.0103(12) 0.0084(12) 0.0106(12)
    C4 0.0528(14) 0.0486(13) 0.0640(16) 0.0094(11) -0.0032(12) -0.0022(11)
    C5 0.0694(18) 0.0598(16) 0.0643(17) 0.0119(14) 0.0029(14) 0.0052(13)
    C6 0.0580(16) 0.0608(16) 0.0773(19) -0.0011(13) 0.0091(14) 0.0079(14)
    C7 0.0457(14) 0.0567(15) 0.0753(18) -0.0028(12) -0.0016(13) 0.0017(13)
    C8 0.0405(12) 0.0420(12) 0.0595(15) 0.0032(10) -0.0053(11) -0.0046(10)
    C9 0.0370(12) 0.0478(13) 0.0607(15) 0.0047(10) -0.0081(11) -0.0021(11)
    C10 0.0327(11) 0.0617(15) 0.0713(17) -0.0062(11) 0.0050(11) -0.0053(12)
    C11 0.0351(12) 0.0505(13) 0.0668(16) -0.0005(10) 0.0058(11) -0.0041(11)
    C12 0.0478(13) 0.0534(14) 0.0592(16) 0.0016(11) 0.0118(11) 0.0019(11)
    C13 0.0573(15) 0.0544(14) 0.0540(15) 0.0009(12) 0.0074(12) 0.0002(11)
    C14 0.0577(15) 0.0757(17) 0.0516(15) 0.0001(13) 0.0060(12) 0.0021(12)
    C15 0.0590(15) 0.0846(19) 0.0623(18) -0.0007(14) -0.0003(13) 0.0034(14)
    C16 0.085(2) 0.0642(17) 0.0536(17) 0.0042(15) -0.0039(14) 0.0020(13)
    C17 0.090(2) 0.112(3) 0.0512(17) -0.0007(19) 0.0109(16) -0.0037(16)
    C18 0.0700(18) 0.111(2) 0.0616(18) -0.0049(17) 0.0182(16) -0.0037(16)
    C19 0.111(3) 0.100(2) 0.0606(18) 0.003(2) -0.0170(18) 0.0006(17)
    OW 0.0446(10) 0.1012(15) 0.0735(13) -0.0152(10) -0.0081(9) 0.0147(11)
_geom_special_details
;
 All esds (except the esd in the dihedral angle between two l.s. planes)
 are estimated using the full covariance matrix.  The cell esds are taken
 into account individually in the estimation of esds in distances, angles
 and torsion angles; correlations between esds in cell parameters are only
 used when they are defined by crystal symmetry.  An approximate (isotropic)
 treatment of cell esds is used for estimating esds involving l.s. planes.
;
loop_
    _geom_bond_atom_site_label_1
    _geom_bond_atom_site_label_2
    _geom_bond_site_symmetry_2
    _geom_bond_distance
    _geom_bond_publ_flag
    O1 C9 . 1.366(3) ?
    O1 C10 . 1.415(3) ?
    N1 C7 . 1.313(3) ?
    N1 C8 . 1.363(3) ?
    C1 C9 . 1.368(3) ?
    C1 C2 . 1.392(4) ?
    C1 H1B . 0.9300 ?
    N2 C11 . 1.285(3) ?
    N2 C12 . 1.376(3) ?
    O2 C11 . 1.340(3) ?
    O2 N3 . 1.410(3) ?
    C2 C3 . 1.346(4) ?
    C2 H2B . 0.9300 ?
    C3 C4 . 1.415(3) ?
    C3 H3A . 0.9300 ?
    N3 C12 . 1.301(3) ?
    C4 C5 . 1.400(4) ?
    C4 C8 . 1.418(3) ?
    C5 C6 . 1.358(4) ?
    C5 H5A . 0.9300 ?
    C6 C7 . 1.389(4) ?
    C6 H6A . 0.9300 ?
    C7 H7A . 0.9300 ?
    C8 C9 . 1.422(3) ?
    C10 C11 . 1.479(4) ?
    C10 H10A . 0.9700 ?
    C10 H10B . 0.9700 ?
    C12 C13 . 1.462(3) ?
    C13 C14 . 1.380(4) ?
    C13 C18 . 1.386(4) ?
    C14 C15 . 1.379(4) ?
    C14 H14A . 0.9300 ?
    C15 C16 . 1.379(4) ?
    C15 H15A . 0.9300 ?
    C16 C17 . 1.381(4) ?
    C16 C19 . 1.501(4) ?
    C17 C18 . 1.373(4) ?
    C17 H17A . 0.9300 ?
    C18 H18A . 0.9300 ?
    C19 H19A . 0.9600 ?
    C19 H19B . 0.9600 ?
    C19 H19C . 0.9600 ?
    OW HWB . 0.91(3) ?
    OW HWA . 0.94(3) ?
loop_
    _geom_angle_atom_site_label_1
    _geom_angle_atom_site_label_2
    _geom_angle_atom_site_label_3
    _geom_angle_site_symmetry_1
    _geom_angle_site_symmetry_3
    _geom_angle
    _geom_angle_publ_flag
    C9 O1 C10 . . 116.60(18) ?
    C7 N1 C8 . . 117.4(2) ?
    C9 C1 C2 . . 120.5(2) ?
    C9 C1 H1B . . 119.8 ?
    C2 C1 H1B . . 119.8 ?
    C11 N2 C12 . . 103.1(2) ?
    C11 O2 N3 . . 105.97(17) ?
    C3 C2 C1 . . 121.4(2) ?
    C3 C2 H2B . . 119.3 ?
    C1 C2 H2B . . 119.3 ?
    C2 C3 C4 . . 120.4(3) ?
    C2 C3 H3A . . 119.8 ?
    C4 C3 H3A . . 119.8 ?
    C12 N3 O2 . . 103.59(19) ?
    C5 C4 C3 . . 123.8(3) ?
    C5 C4 C8 . . 117.1(2) ?
    C3 C4 C8 . . 119.0(2) ?
    C6 C5 C4 . . 120.1(3) ?
    C6 C5 H5A . . 120.0 ?
    C4 C5 H5A . . 120.0 ?
    C5 C6 C7 . . 118.5(3) ?
    C5 C6 H6A . . 120.7 ?
    C7 C6 H6A . . 120.7 ?
    N1 C7 C6 . . 124.6(2) ?
    N1 C7 H7A . . 117.7 ?
    C6 C7 H7A . . 117.7 ?
    N1 C8 C4 . . 122.3(2) ?
    N1 C8 C9 . . 119.1(2) ?
    C4 C8 C9 . . 118.7(2) ?
    O1 C9 C1 . . 125.1(2) ?
    O1 C9 C8 . . 114.81(19) ?
    C1 C9 C8 . . 120.1(2) ?
    O1 C10 C11 . . 107.17(18) ?
    O1 C10 H10A . . 110.3 ?
    C11 C10 H10A . . 110.3 ?
    O1 C10 H10B . . 110.3 ?
    C11 C10 H10B . . 110.3 ?
    H10A C10 H10B . . 108.5 ?
    N2 C11 O2 . . 113.4(2) ?
    N2 C11 C10 . . 131.4(2) ?
    O2 C11 C10 . . 115.16(19) ?
    N3 C12 N2 . . 114.0(2) ?
    N3 C12 C13 . . 122.2(2) ?
    N2 C12 C13 . . 123.9(2) ?
    C14 C13 C18 . . 118.2(3) ?
    C14 C13 C12 . . 121.0(2) ?
    C18 C13 C12 . . 120.8(2) ?
    C15 C14 C13 . . 120.2(2) ?
    C15 C14 H14A . . 119.9 ?
    C13 C14 H14A . . 119.9 ?
    C14 C15 C16 . . 122.2(3) ?
    C14 C15 H15A . . 118.9 ?
    C16 C15 H15A . . 118.9 ?
    C15 C16 C17 . . 116.9(3) ?
    C15 C16 C19 . . 121.3(3) ?
    C17 C16 C19 . . 121.8(3) ?
    C18 C17 C16 . . 121.7(3) ?
    C18 C17 H17A . . 119.2 ?
    C16 C17 H17A . . 119.2 ?
    C17 C18 C13 . . 120.8(3) ?
    C17 C18 H18A . . 119.6 ?
    C13 C18 H18A . . 119.6 ?
    C16 C19 H19A . . 109.5 ?
    C16 C19 H19B . . 109.5 ?
    H19A C19 H19B . . 109.5 ?
    C16 C19 H19C . . 109.5 ?
    H19A C19 H19C . . 109.5 ?
    H19B C19 H19C . . 109.5 ?
    HWB OW HWA . . 104(3) ?
loop_
    _geom_torsion_atom_site_label_1
    _geom_torsion_atom_site_label_2
    _geom_torsion_atom_site_label_3
    _geom_torsion_atom_site_label_4
    _geom_torsion_site_symmetry_1
    _geom_torsion_site_symmetry_2
    _geom_torsion_site_symmetry_3
    _geom_torsion_site_symmetry_4
    _geom_torsion
    _geom_torsion_publ_flag
    C9 C1 C2 C3 . . . . 0.0(4) ?
    C1 C2 C3 C4 . . . . -0.8(4) ?
    C11 O2 N3 C12 . . . . -0.1(3) ?
    C2 C3 C4 C5 . . . . -178.5(2) ?
    C2 C3 C4 C8 . . . . 0.6(4) ?
    C3 C4 C5 C6 . . . . 179.2(2) ?
    C8 C4 C5 C6 . . . . 0.1(4) ?
    C4 C5 C6 C7 . . . . 0.0(4) ?
    C8 N1 C7 C6 . . . . 0.1(4) ?
    C5 C6 C7 N1 . . . . -0.1(4) ?
    C7 N1 C8 C4 . . . . 0.0(3) ?
    C7 N1 C8 C9 . . . . -179.5(2) ?
    C5 C4 C8 N1 . . . . -0.1(3) ?
    C3 C4 C8 N1 . . . . -179.2(2) ?
    C5 C4 C8 C9 . . . . 179.4(2) ?
    C3 C4 C8 C9 . . . . 0.3(3) ?
    C10 O1 C9 C1 . . . . 1.1(3) ?
    C10 O1 C9 C8 . . . . 179.53(19) ?
    C2 C1 C9 O1 . . . . 179.3(2) ?
    C2 C1 C9 C8 . . . . 0.9(4) ?
    N1 C8 C9 O1 . . . . 0.0(3) ?
    C4 C8 C9 O1 . . . . -179.54(19) ?
    N1 C8 C9 C1 . . . . 178.5(2) ?
    C4 C8 C9 C1 . . . . -1.1(3) ?
    C9 O1 C10 C11 . . . . 174.34(18) ?
    C12 N2 C11 O2 . . . . 0.9(3) ?
    C12 N2 C11 C10 . . . . -177.9(2) ?
    N3 O2 C11 N2 . . . . -0.5(3) ?
    N3 O2 C11 C10 . . . . 178.5(2) ?
    O1 C10 C11 N2 . . . . 5.4(4) ?
    O1 C10 C11 O2 . . . . -173.34(19) ?
    O2 N3 C12 N2 . . . . 0.7(3) ?
    O2 N3 C12 C13 . . . . -177.1(2) ?
    C11 N2 C12 N3 . . . . -1.0(3) ?
    C11 N2 C12 C13 . . . . 176.7(2) ?
    N3 C12 C13 C14 . . . . -162.3(3) ?
    N2 C12 C13 C14 . . . . 20.1(4) ?
    N3 C12 C13 C18 . . . . 17.4(4) ?
    N2 C12 C13 C18 . . . . -160.1(3) ?
    C18 C13 C14 C15 . . . . -1.8(4) ?
    C12 C13 C14 C15 . . . . 177.9(2) ?
    C13 C14 C15 C16 . . . . 0.9(4) ?
    C14 C15 C16 C17 . . . . 0.4(4) ?
    C14 C15 C16 C19 . . . . -178.6(3) ?
    C15 C16 C17 C18 . . . . -0.7(5) ?
    C19 C16 C17 C18 . . . . 178.2(3) ?
    C16 C17 C18 C13 . . . . -0.2(5) ?
    C14 C13 C18 C17 . . . . 1.5(5) ?
    C12 C13 C18 C17 . . . . -178.2(3) ?
loop_
    _geom_hbond_atom_site_label_D
    _geom_hbond_atom_site_label_H
    _geom_hbond_atom_site_label_A
    _geom_hbond_site_symmetry_A
    _geom_hbond_distance_DH
    _geom_hbond_distance_HA
    _geom_hbond_distance_DA
    _geom_hbond_angle_DHA
    _geom_hbond_publ_flag
    OW HWB N2 . 0.91(3) 2.09(3) 2.980(3) 169(3) yes
    OW HWA N1 . 0.94(3) 1.91(3) 2.830(3) 165(3) yes
    C7 H7A OW 2_467 0.9300 2.5100 3.272(3) 139.00 yes
    C10 H10A OW 1_655 0.9700 2.5500 3.482(3) 160.00 yes
    C10 H10B OW 2_577 0.9700 2.5900 3.534(3) 164.00 yes
_iucr_refine_instructions_details
;
TITL X in P-1
CELL 0.71073   7.2070   7.6200  15.1090  92.620  90.190  92.150
ZERR    2.00   0.0014   0.0015   0.0030   0.030   0.030   0.030
LATT  1
SFAC C H N O
UNIT 38 34 6 6
ACTA
L.S. 30
BOND $H
CONF
SIZE .3 .1 .1
FMAP 2
PLAN 10
WGHT    0.097000
EXTI    0.032847
FVAR       0.23255
O1    4    0.081903    0.795140    0.996562    11.00000    0.03830    0.06834 =
         0.06393    0.00753   -0.00654   -0.01058
N1    3   -0.188855    0.630053    1.082729    11.00000    0.03998    0.05005 =
         0.06607    0.00126   -0.00334   -0.00382
C1    1    0.281272    0.807702    1.126566    11.00000    0.03870    0.06243 =
         0.07688   -0.00300   -0.01016    0.00099
AFIX  43
H1B   2    0.376271    0.867031    1.097359    11.00000   -1.20000
AFIX   0
N2    3    0.005715    0.843771    0.819297    11.00000    0.04253    0.05500 =
         0.05511   -0.00206    0.00736   -0.00192
O2    4    0.287345    0.955335    0.800957    11.00000    0.04499    0.08842 =
         0.07444    0.00805    0.00776   -0.01327
C2    1    0.304614    0.767516    1.214785    11.00000    0.04981    0.07507 =
         0.07415   -0.00884   -0.01967    0.00406
AFIX  43
H2B   2    0.415484    0.800523    1.243681    11.00000   -1.20000
AFIX   0
C3    1    0.170025    0.681868    1.259131    11.00000    0.06341    0.07518 =
         0.05788   -0.00341   -0.01647    0.00748
AFIX  43
H3A   2    0.189444    0.655277    1.317828    11.00000   -1.20000
AFIX   0
N3    3    0.201557    0.946016    0.716763    11.00000    0.05562    0.09129 =
         0.06703    0.01058    0.00835   -0.01035
C4    1   -0.000796    0.632043    1.217009    11.00000    0.05282    0.04857 =
         0.06404   -0.00220   -0.00323    0.00937
C5    1   -0.148896    0.546452    1.259179    11.00000    0.06940    0.05983 =
         0.06427    0.00525    0.00289    0.01188
AFIX  43
H5A   2   -0.137447    0.517860    1.318082    11.00000   -1.20000
AFIX   0
C6    1   -0.309245    0.505130    1.214178    11.00000    0.05801    0.06083 =
         0.07735    0.00791    0.00915   -0.00113
AFIX  43
H6A   2   -0.408384    0.448267    1.241588    11.00000   -1.20000
AFIX   0
C7    1   -0.321825    0.549711    1.126295    11.00000    0.04566    0.05674 =
         0.07530    0.00173   -0.00157   -0.00284
AFIX  43
H7A   2   -0.432269    0.520581    1.096186    11.00000   -1.20000
AFIX   0
C8    1   -0.027303    0.672124    1.127229    11.00000    0.04046    0.04198 =
         0.05953   -0.00457   -0.00535    0.00315
C9    1    0.119609    0.760531    1.082564    11.00000    0.03697    0.04782 =
         0.06074   -0.00207   -0.00805    0.00474
C10   1    0.224000    0.884223    0.949935    11.00000    0.03273    0.06171 =
         0.07128   -0.00527    0.00499   -0.00618
AFIX  23
H10A  2    0.338616    0.821880    0.952756    11.00000   -1.20000
H10B  2    0.245951    1.002182    0.975650    11.00000   -1.20000
AFIX   0
C11   1    0.160845    0.891127    0.856981    11.00000    0.03515    0.05048 =
         0.06681   -0.00409    0.00580   -0.00053
C12   1    0.036935    0.878253    0.731853    11.00000    0.04776    0.05340 =
         0.05925    0.00191    0.01178    0.00164
C13   1   -0.098068    0.837284    0.660760    11.00000    0.05727    0.05443 =
         0.05397    0.00016    0.00742    0.00088
C14   1   -0.284302    0.811338    0.678965    11.00000    0.05766    0.07573 =
         0.05162    0.00212    0.00598    0.00011
AFIX  43
H14A  2   -0.324880    0.816098    0.737362    11.00000   -1.20000
AFIX   0
C15   1   -0.410465    0.778375    0.610869    11.00000    0.05901    0.08458 =
         0.06228    0.00345   -0.00029   -0.00073
AFIX  43
H15A  2   -0.535589    0.762850    0.624478    11.00000   -1.20000
AFIX   0
C16   1   -0.357259    0.767666    0.523253    11.00000    0.08525    0.06422 =
         0.05357    0.00203   -0.00388    0.00424
C17   1   -0.169923    0.790407    0.506146    11.00000    0.09039    0.11166 =
         0.05121   -0.00371    0.01087   -0.00069
AFIX  43
H17A  2   -0.129142    0.782627    0.447814    11.00000   -1.20000
AFIX   0
C18   1   -0.042371    0.824210    0.573070    11.00000    0.07004    0.11137 =
         0.06164   -0.00371    0.01821   -0.00490
AFIX  43
H18A  2    0.082845    0.838496    0.559388    11.00000   -1.20000
AFIX   0
C19   1   -0.497445    0.735814    0.450061    11.00000    0.11059    0.09968 =
         0.06064    0.00059   -0.01702    0.00321
AFIX  33
H19A  2   -0.435246    0.733897    0.393957    11.00000   -1.50000
H19B  2   -0.584522    0.828193    0.452318    11.00000   -1.50000
H19C  2   -0.562244    0.624978    0.457090    11.00000   -1.50000
AFIX   0
OW    4   -0.331313    0.729865    0.918396    11.00000    0.04458    0.10124 =
         0.07352    0.01468   -0.00808   -0.01516
HWB   2   -0.235636    0.757046    0.881929    11.00000   -1.20000
HWA   2   -0.273806    0.681533    0.966775    11.00000   -1.20000
HKLF 4
REM  X in P-1
REM R1 =  0.0540 for   1949 Fo > 4sig(Fo)  and  0.0922 for all   3039 data
REM    233 parameters refined using      0 restraints
END
WGHT      0.0778      0.0732
REM Highest difference peak  0.235,  deepest hole -0.176,  1-sigma level  0.062
Q1    1  -0.4885  0.8235  0.4092  11.00000  0.05    0.23
Q2    1  -0.6391  0.7146  0.4790  11.00000  0.05    0.22
Q3    1   0.0078  0.6232  1.1631  11.00000  0.05    0.20
Q4    1   0.0866  0.6176  1.3610  11.00000  0.05    0.20
Q5    1  -0.0800  0.9155  0.6175  11.00000  0.05    0.19
Q6    1  -0.0083  0.6933  1.1754  11.00000  0.05    0.19
Q7    1   0.1638  0.6957  1.3123  11.00000  0.05    0.19
Q8    1  -0.2751  0.6643  0.8634  11.00000  0.05    0.18
Q9    1  -0.0940  0.7979  0.8382  11.00000  0.05    0.18
Q10   1  -0.4644  0.4954  1.0578  11.00000  0.05    0.17
;
