# Supplementary material for: 3-(3-Methyl­phen­yl)-5-(quinolin-8-yl­meth­oxy)-1,2,4-oxa­diazole monohydrate
Source: Acta Crystallogr Sect E Struct Rep Online. 2013 Sep 12;69(Pt 10):o1541. doi: 10.1107/S160053681302477X (PMC3790408; doi:10.1107/S160053681302477X)
Supplement: Supplementary file 2 [file e-69-o1541-Isup2.hkl]

# 
# h,k,l, Fc-squared, Fo-squared, sigma(Fo-squared) and status flag 
# 
data_I
_shelx_title ' X in P-1' 
_shelx_refln_list_code          4 
_shelx_F_calc_maximum      185.03 
_exptl_crystal_F_000       352.00 
_reflns_d_resolution_high  0.8293 
 
loop_ 
 _symmetry_equiv_pos_as_xyz 
 'x, y, z' 
 '-x, -y, -z' 
 
_cell_length_a     7.2070 
_cell_length_b     7.6200 
_cell_length_c    15.1090 
_cell_angle_alpha  92.620 
_cell_angle_beta   90.190 
_cell_angle_gamma  92.150 
 
_shelx_F_squared_multiplier     1.000 
 
loop_ 
 _refln_index_h 
 _refln_index_k 
 _refln_index_l 
 _refln_F_squared_calc 
 _refln_F_squared_meas 
 _refln_F_squared_sigma 
 _refln_observed_status 
   1   0   0     2998.33     2773.08     32.33 o 
   2   0   0      859.12      743.48      5.31 o 
   3   0   0      481.84      475.13      5.23 o 
   4   0   0       33.41       32.19      1.85 o 
   5   0   0       14.25       14.24      1.48 o 
   6   0   0      146.81      141.11      4.44 o 
   7   0   0       34.93       32.55      2.77 o 
   8   0   0       14.86       11.84      2.22 o 
  -8   1   0        0.39       -2.22      2.22 o 
  -7   1   0        7.44        4.99      2.03 o 
  -6   1   0        5.11        5.36      1.48 o 
  -5   1   0       30.78       29.41      1.85 o 
  -4   1   0       85.61       93.68      2.96 o 
  -3   1   0       32.71       35.15      1.67 o 
  -2   1   0     1098.75     1038.39      6.66 o 
  -1   1   0      399.31      364.45      3.01 o 
   0   1   0      728.28      675.65     20.87 o 
   1   1   0      203.82      173.08      2.24 o 
   2   1   0      370.68      352.93      3.92 o 
   3   1   0       18.45       18.68      1.29 o 
   4   1   0       86.25       77.20      2.59 o 
   5   1   0       31.40       27.01      2.22 o 
   6   1   0      152.11      127.41      4.63 o 
   7   1   0       15.51       14.24      2.40 o 
   8   1   0        1.79        0.18      2.03 o 
  -8   2   0        8.62        9.43      2.03 o 
  -7   2   0       32.88       26.63      3.14 o 
  -6   2   0        8.52        9.62      2.03 o 
  -5   2   0        2.74        3.33      1.11 o 
  -4   2   0       11.55       12.21      1.48 o 
  -3   2   0        0.21        0.92      0.92 o 
  -2   2   0      985.08      941.43      6.99 o 
  -1   2   0     2067.11     1813.43     36.36 o 
   0   2   0     4659.93     4453.34     39.43 o 
   1   2   0     1050.05      953.27      6.47 o 
   2   2   0      149.21      155.82      2.97 o 
   3   2   0      305.99      327.29      5.02 o 
   4   2   0       74.53       67.19      2.59 o 
   5   2   0       44.62       48.10      2.78 o 
   6   2   0       25.20       25.71      2.40 o 
   7   2   0       38.14       33.29      2.96 o 
   8   2   0        0.00       -1.29      2.03 o 
  -8   3   0        1.39        3.33      2.03 o 
  -7   3   0       11.02        8.88      2.59 o 
  -6   3   0        6.72        9.43      1.66 o 
  -5   3   0       51.95       51.25      2.96 o 
  -4   3   0      102.00       92.76      3.33 o 
  -3   3   0       37.86       32.01      1.85 o 
  -2   3   0      114.04      104.31      2.78 o 
  -1   3   0      465.72      408.20      5.04 o 
   0   3   0     1521.15     1455.63      6.48 o 
   1   3   0       22.57       17.94      1.29 o 
   2   3   0      336.69      319.50      4.84 o 
   3   3   0      281.10      281.83      5.01 o 
   4   3   0        0.95        1.11      1.29 o 
   5   3   0      108.15      111.63      4.26 o 
   6   3   0      106.89       94.58      4.44 o 
   7   3   0        1.00       -2.03      2.22 o 
   8   3   0        1.06        2.77      2.03 o 
  -7   4   0        0.85       -1.29      2.59 o 
  -6   4   0        1.62        0.74      1.85 o 
  -5   4   0       81.35       79.95      3.70 o 
  -4   4   0       13.48       14.79      1.85 o 
  -3   4   0       64.98       64.59      2.78 o 
  -2   4   0      268.98      254.86      4.83 o 
  -1   4   0     2106.34     2116.72     12.98 o 
   0   4   0       50.02       42.40      1.44 o 
   1   4   0       66.65       64.04      2.41 o 
   2   4   0       59.73       69.95      2.78 o 
   3   4   0        0.38        1.48      1.29 o 
   4   4   0      279.38      275.99      6.12 o 
   5   4   0      357.93      364.99      7.61 o 
   6   4   0        8.02        5.18      2.40 o 
   7   4   0        3.37        0.74      2.40 o 
  -7   5   0        6.19        4.44      2.77 o 
  -6   5   0        5.45        4.81      2.22 o 
  -5   5   0       49.52       51.06      3.70 o 
  -4   5   0        7.50        8.32      1.85 o 
  -3   5   0       22.01       14.24      2.40 o 
  -2   5   0       54.24       56.62      2.78 o 
  -1   5   0        1.00       -0.18      1.48 o 
   0   5   0       46.26       40.95      2.50 o 
   1   5   0        5.99        5.73      1.66 o 
   2   5   0       95.09       99.78      3.52 o 
   3   5   0        1.07        2.59      1.48 o 
   4   5   0        0.20        0.74      1.85 o 
   5   5   0        0.03       -1.29      2.03 o 
   6   5   0       35.13       36.44      3.33 o 
   7   5   0        0.33       -0.37      2.40 o 
  -6   6   0       26.35       30.15      3.33 o 
  -5   6   0        4.99        7.21      2.40 o 
  -4   6   0        2.58        2.22      1.85 o 
  -3   6   0       27.79       23.86      2.40 o 
  -2   6   0       42.05       42.55      2.96 o 
  -1   6   0       42.16       37.92      2.77 o 
   0   6   0       11.29       12.04      1.37 o 
   1   6   0      107.89      109.04      4.26 o 
   2   6   0        2.61       -0.18      1.66 o 
   3   6   0       22.78       25.71      2.40 o 
   4   6   0      172.46      187.79      6.11 o 
   5   6   0        0.72       -0.18      2.03 o 
   6   6   0       24.69       22.75      3.51 o 
  -5   7   0        0.01       -0.37      2.59 o 
  -4   7   0        4.69        3.88      2.59 o 
  -3   7   0        4.09        1.66      2.22 o 
  -2   7   0       52.90       48.65      3.33 o 
  -1   7   0        6.87        4.07      2.03 o 
   0   7   0       31.78       31.81      2.03 o 
   1   7   0        5.32        9.62      1.85 o 
   2   7   0        1.65        2.03      1.85 o 
   3   7   0        4.81        3.70      2.22 o 
   4   7   0        1.38       -0.92      2.40 o 
   5   7   0        0.04        3.51      2.40 o 
  -4   8   0        0.21       -0.37      2.59 o 
  -3   8   0        0.05        3.33      2.40 o 
  -2   8   0       11.90        8.32      2.59 o 
  -1   8   0        0.41        2.59      2.40 o 
   0   8   0        2.65        3.47      1.50 o 
   1   8   0        0.04       -2.03      2.03 o 
   2   8   0        4.68        5.18      2.22 o 
   3   8   0        4.06        3.88      2.40 o 
  -2   9   0        0.04        4.07      2.22 o 
  -1   9   0        4.15        1.85      2.96 o 
   0   9   0        5.77        3.89      1.89 o 
   1   9   0        0.07       -2.22      2.40 o 
  -1  -9   1        0.37       -0.74      2.59 o 
   0  -9   1        0.83        1.76      1.70 o 
   1  -9   1        6.73        8.51      2.77 o 
   2  -9   1        5.32        5.55      2.96 o 
  -3  -8   1        0.42        1.11      2.40 o 
  -2  -8   1        7.60        9.62      2.40 o 
  -1  -8   1        1.19        1.11      2.03 o 
   0  -8   1       38.88       40.34      5.27 o 
   1  -8   1       53.87       43.10      4.07 o 
   2  -8   1        0.54        1.11      2.03 o 
   3  -8   1        1.44        2.59      2.40 o 
   4  -8   1        0.51       -1.11      2.40 o 
  -5  -7   1        0.54       -1.11      2.40 o 
  -4  -7   1        4.83        6.29      2.22 o 
  -3  -7   1        2.48        2.59      2.03 o 
  -2  -7   1        0.24        0.74      1.66 o 
  -1  -7   1       21.72       19.97      2.59 o 
   0  -7   1        6.91        5.60      1.44 o 
   1  -7   1        8.65        9.80      2.22 o 
   2  -7   1        2.12        3.33      2.03 o 
   3  -7   1       21.94       17.57      2.77 o 
   4  -7   1        0.39        0.00      2.03 o 
   5  -7   1        0.69       -0.92      2.22 o 
  -6  -6   1       12.20       16.09      2.77 o 
  -5  -6   1        0.02       -1.48      2.03 o 
  -4  -6   1       38.32       35.70      3.33 o 
  -3  -6   1       16.03       13.87      2.03 o 
  -2  -6   1        3.49        5.18      1.66 o 
  -1  -6   1        5.98        3.51      1.85 o 
   0  -6   1        0.02       -1.13      3.14 o 
   1  -6   1      164.15      153.38      4.82 o 
   2  -6   1        6.00        5.73      1.85 o 
   3  -6   1        7.93        8.51      2.03 o 
   4  -6   1       11.82       11.10      2.22 o 
   5  -6   1        0.28       -1.29      2.22 o 
   6  -6   1        4.94        4.07      2.40 o 
  -7  -5   1        1.06        1.11      2.40 o 
  -6  -5   1       13.47       17.01      2.96 o 
  -5  -5   1        4.87        4.99      2.22 o 
  -4  -5   1       19.87       25.34      2.40 o 
  -3  -5   1        0.37        0.74      1.29 o 
  -2  -5   1        0.07       -0.18      1.48 o 
  -1  -5   1       73.13       70.88      2.96 o 
   0  -5   1       40.12       38.60      1.63 o 
   1  -5   1      144.55      127.82      3.89 o 
   2  -5   1       10.90       11.65      1.66 o 
   3  -5   1       32.62       29.78      2.59 o 
   4  -5   1        1.90       -1.85      1.85 o 
   5  -5   1        0.01        0.37      1.66 o 
   6  -5   1        0.33        0.18      1.85 o 
   7  -5   1        1.84        3.51      2.59 o 
  -7  -4   1        8.08        7.03      2.40 o 
  -6  -4   1        0.43        0.37      1.85 o 
  -5  -4   1      318.27      310.32      7.05 o 
  -4  -4   1      163.08      166.35      4.82 o 
  -3  -4   1        1.45        0.37      1.29 o 
  -2  -4   1      418.28      418.11      6.32 o 
  -1  -4   1      235.03      268.53      4.64 o 
   0  -4   1       26.07       21.13      1.18 o 
   1  -4   1        8.62        7.95      1.48 o 
   2  -4   1      163.87      157.54      3.89 o 
   3  -4   1       91.90       87.94      3.15 o 
   4  -4   1        0.61        1.48      1.29 o 
   5  -4   1      170.24      161.15      5.00 o 
   6  -4   1       17.95       19.23      2.40 o 
   7  -4   1        0.98        3.51      2.40 o 
  -8  -3   1        3.51        4.62      2.59 o 
  -7  -3   1       34.03       39.21      3.14 o 
  -6  -3   1       14.17       18.12      2.22 o 
  -5  -3   1       13.45       10.73      2.22 o 
  -4  -3   1        0.26       -1.29      1.29 o 
  -3  -3   1       99.46       93.88      2.96 o 
  -2  -3   1       59.31       68.48      2.41 o 
  -1  -3   1       27.89       24.24      1.48 o 
   0  -3   1      382.97      360.99      7.55 o 
   1  -3   1      878.99      809.46      6.96 o 
   2  -3   1       10.24        7.95      1.11 o 
   3  -3   1       19.77       17.94      1.66 o 
   4  -3   1      105.08      105.91      3.52 o 
   5  -3   1       65.36       73.83      3.15 o 
   6  -3   1        2.17        3.14      1.48 o 
   7  -3   1        6.45        6.84      2.03 o 
   8  -3   1        0.11        2.22      2.22 o 
  -8  -2   1        4.91        4.62      2.03 o 
  -7  -2   1       16.50       14.79      2.40 o 
  -6  -2   1      334.50      319.83      7.05 o 
  -5  -2   1      382.61      348.40      6.50 o 
  -4  -2   1       30.55       25.16      1.85 o 
  -3  -2   1       71.40       76.83      2.41 o 
  -2  -2   1      730.33      726.27      6.38 o 
  -1  -2   1        4.04        4.25      0.74 o 
   0  -2   1     8719.84     8926.92     58.94 o 
   1  -2   1     1719.60     1715.64      8.52 o 
   2  -2   1      155.11      149.54      2.97 o 
   3  -2   1      151.43      137.19      3.15 o 
   4  -2   1      272.50      248.90      4.83 o 
   5  -2   1       56.16       64.76      2.96 o 
   6  -2   1        0.54        0.74      1.48 o 
   7  -2   1       12.63       14.61      2.59 o 
   8  -2   1        0.63        3.14      1.66 o 
  -8  -1   1        1.86        3.33      1.85 o 
  -7  -1   1       52.17       51.43      3.51 o 
  -6  -1   1      164.42      159.29      5.00 o 
  -5  -1   1        0.03        0.18      1.11 o 
  -4  -1   1      190.02      166.32      3.89 o 
  -3  -1   1      984.06     1043.05      8.10 o 
  -2  -1   1      100.31       96.96      2.04 o 
  -1  -1   1     1610.73     1434.34     26.95 o 
   0  -1   1        3.36        2.96      0.31 o 
   1  -1   1     1537.89     1392.27     26.14 o 
   2  -1   1       42.57       42.21      1.48 o 
   3  -1   1      420.93      445.87      5.22 o 
   4  -1   1       64.15       76.81      2.78 o 
   5  -1   1        0.03        1.11      0.92 o 
   6  -1   1        0.68        0.37      1.29 o 
   7  -1   1       22.22       20.53      2.40 o 
   8  -1   1        6.47        6.84      2.40 o 
  -8   0   1       12.07       13.13      2.22 o 
  -7   0   1       44.85       34.22      3.33 o 
  -6   0   1        9.84       11.84      1.66 o 
  -5   0   1       52.66       46.81      2.41 o 
  -4   0   1       81.30       87.38      2.78 o 
  -3   0   1      541.53      548.15      5.79 o 
  -2   0   1     2487.99     2250.55     40.17 o 
  -1   0   1      379.39      372.61      2.83 o 
   0   0   1     1646.34     1513.72     11.73 o 
   1   0   1     1871.52     1822.50     26.76 o 
   2   0   1      179.52      162.64      2.60 o 
   3   0   1       73.06       78.51      2.22 o 
   4   0   1        5.07        4.07      0.92 o 
   5   0   1       13.03       10.36      1.29 o 
   6   0   1       88.15       83.28      3.70 o 
   7   0   1       46.10       40.70      3.14 o 
   8   0   1        0.08        0.55      1.66 o 
  -8   1   1        0.27        0.92      1.66 o 
  -7   1   1       56.83       48.84      3.52 o 
  -6   1   1        0.92        0.74      1.48 o 
  -5   1   1      107.41      107.20      3.52 o 
  -4   1   1       16.57       16.46      1.48 o 
  -3   1   1      529.02      558.08      5.98 o 
  -2   1   1     1483.19     1462.87      8.07 o 
  -1   1   1     1307.55     1139.01     23.75 o 
   0   1   1      327.10      326.39      1.86 o 
   1   1   1      855.85      837.55      4.97 o 
   2   1   1      361.89      348.09      3.92 o 
   3   1   1       74.74       75.92      2.22 o 
   4   1   1        0.00       -0.37      0.74 o 
   5   1   1       28.22       32.74      2.22 o 
   6   1   1        0.23        2.40      1.48 o 
   7   1   1       12.27       11.10      2.22 o 
   8   1   1        9.10       11.47      2.03 o 
  -8   2   1        8.25        6.66      2.77 o 
  -7   2   1       62.15       53.47      3.89 o 
  -6   2   1        0.33        2.03      1.66 o 
  -5   2   1        1.13        0.92      1.29 o 
  -4   2   1      313.21      303.45      5.39 o 
  -3   2   1        1.03        3.51      0.92 o 
  -2   2   1       95.88      109.88      2.59 o 
  -1   2   1    34236.16    45885.86    236.00 o 
   0   2   1     4924.75     4770.45     97.17 o 
   1   2   1     1972.12     1752.54     36.94 o 
   2   2   1        0.09        0.92      0.55 o 
   3   2   1      295.76      296.37      4.65 o 
   4   2   1       46.39       42.93      2.41 o 
   5   2   1       41.80       37.92      2.40 o 
   6   2   1      122.06      111.45      4.26 o 
   7   2   1        9.85        7.21      2.22 o 
   8   2   1        3.69        3.88      2.03 o 
  -8   3   1        0.16        0.55      2.40 o 
  -7   3   1        1.78        0.18      2.22 o 
  -6   3   1        6.96        4.07      2.03 o 
  -5   3   1        1.64        1.11      1.48 o 
  -4   3   1       62.45       60.14      2.78 o 
  -3   3   1      336.25      313.87      5.39 o 
  -2   3   1      248.13      249.41      4.27 o 
  -1   3   1       27.83       22.20      1.48 o 
   0   3   1       17.54       16.95      0.92 o 
   1   3   1       66.26       66.28      2.04 o 
   2   3   1        3.34        2.22      0.92 o 
   3   3   1       73.15       66.64      2.59 o 
   4   3   1        7.27       10.36      1.48 o 
   5   3   1      149.45      141.86      4.44 o 
   6   3   1        9.58       10.91      2.22 o 
   7   3   1        3.46        9.06      1.85 o 
   8   3   1        0.03       -2.40      2.40 o 
  -7   4   1        4.48        1.66      2.59 o 
  -6   4   1        0.09       -0.18      2.03 o 
  -5   4   1        2.31        0.74      2.03 o 
  -4   4   1        3.60        1.29      1.66 o 
  -3   4   1      357.69      347.36      6.13 o 
  -2   4   1      701.27      633.67      7.66 o 
  -1   4   1      815.48      792.17      8.05 o 
   0   4   1      105.05       98.09      2.10 o 
   1   4   1       30.52       26.27      1.85 o 
   2   4   1       56.32       60.33      2.59 o 
   3   4   1        0.31        0.18      1.11 o 
   4   4   1       60.87       55.69      2.96 o 
   5   4   1       68.45       70.50      3.52 o 
   6   4   1       49.01       50.32      3.33 o 
   7   4   1        2.33        2.77      1.85 o 
  -7   5   1        4.10        4.25      2.59 o 
  -6   5   1        8.57       11.83      2.40 o 
  -5   5   1       25.70       30.89      2.77 o 
  -4   5   1       21.99       25.71      2.40 o 
  -3   5   1       10.88       10.36      1.85 o 
  -2   5   1        2.57        2.22      1.48 o 
  -1   5   1      208.71      222.10      5.01 o 
   0   5   1        2.36        1.57      0.92 o 
   1   5   1        0.16        0.92      1.29 o 
   2   5   1      127.16      121.67      3.89 o 
   3   5   1        3.50        3.14      1.66 o 
   4   5   1       96.72      108.46      4.26 o 
   5   5   1       96.51      101.60      4.81 o 
   6   5   1        0.33        1.48      2.03 o 
   7   5   1        1.45        1.11      2.59 o 
  -6   6   1       13.55       15.53      2.77 o 
  -5   6   1       17.38       11.47      2.59 o 
  -4   6   1        6.75        5.55      2.40 o 
  -3   6   1        2.20       -0.37      2.03 o 
  -2   6   1      239.15      236.90      6.12 o 
  -1   6   1        2.10        1.11      1.66 o 
   0   6   1        2.60        2.77      1.29 o 
   1   6   1       28.89       30.52      2.59 o 
   2   6   1        0.13       -1.66      1.66 o 
   3   6   1       73.48       71.05      3.70 o 
   4   6   1      216.32      231.40      6.67 o 
   5   6   1       26.31       27.19      3.14 o 
   6   6   1        0.46       -0.74      2.59 o 
  -5   7   1        1.80        2.59      2.40 o 
  -4   7   1        8.09        9.62      2.77 o 
  -3   7   1        0.22        2.77      2.03 o 
  -2   7   1        0.27       -0.74      1.85 o 
  -1   7   1        1.68       -0.37      1.85 o 
   0   7   1        0.02       -1.15      1.48 o 
   1   7   1       17.23       15.72      2.22 o 
   2   7   1        5.35        3.33      2.03 o 
   3   7   1        2.00        2.03      2.40 o 
   4   7   1        0.75       -0.37      2.59 o 
   5   7   1       18.17       20.71      3.51 o 
  -4   8   1        4.46        5.73      2.77 o 
  -3   8   1       13.53       12.21      2.96 o 
  -2   8   1        8.68        9.43      2.59 o 
  -1   8   1        0.97        1.48      2.22 o 
   0   8   1       12.64       11.21      2.02 o 
   1   8   1        2.70        0.74      2.22 o 
   2   8   1        3.03       -0.74      2.40 o 
   3   8   1       41.18       44.95      4.25 o 
  -1   9   1        4.38        4.99      2.77 o 
   0   9   1        4.97        3.62      1.82 o 
   1   9   1        0.95        5.92      2.22 o 
  -1  -9   2        2.50       -0.18      2.59 o 
   0  -9   2        0.64       -0.74      1.70 o 
   1  -9   2        0.05        0.37      2.40 o 
  -3  -8   2        4.39        4.81      2.40 o 
  -2  -8   2       17.33       16.46      2.96 o 
  -1  -8   2       10.46       13.87      2.77 o 
   0  -8   2       17.25       13.19      3.14 o 
   1  -8   2        0.68        4.99      2.22 o 
   2  -8   2        0.61        0.55      2.22 o 
   3  -8   2        6.88        3.51      2.40 o 
   4  -8   2        7.50        5.18      2.77 o 
  -5  -7   2        0.45        2.59      2.22 o 
  -4  -7   2        7.79        9.99      2.40 o 
  -3  -7   2        9.35       13.68      2.40 o 
  -2  -7   2       12.86       13.87      2.40 o 
  -1  -7   2        6.33        3.14      2.22 o 
   0  -7   2       30.40       29.28      1.96 o 
   1  -7   2       28.95       24.41      2.59 o 
   2  -7   2        1.26       -2.03      2.03 o 
   3  -7   2        1.02       -1.85      2.40 o 
   4  -7   2        0.21       -2.03      2.03 o 
   5  -7   2        0.59        0.92      2.22 o 
  -6  -6   2        6.02        6.29      2.59 o 
  -5  -6   2        3.26        1.85      2.03 o 
  -4  -6   2        0.50        2.40      1.66 o 
  -3  -6   2       21.26       23.67      2.22 o 
  -2  -6   2        0.26        1.48      1.66 o 
  -1  -6   2      109.36      112.55      4.07 o 
   0  -6   2      250.81      246.32      4.20 o 
   1  -6   2       40.35       40.70      2.77 o 
   2  -6   2       17.45       16.27      2.03 o 
   3  -6   2        0.13        0.00      1.85 o 
   4  -6   2        0.08        0.18      1.85 o 
   5  -6   2       11.23       14.42      2.59 o 
   6  -6   2        6.19        1.11      2.77 o 
  -7  -5   2        0.84       -2.40      2.40 o 
  -6  -5   2        0.31        1.29      2.03 o 
  -5  -5   2        6.50        4.99      1.85 o 
  -4  -5   2       25.53       24.41      2.59 o 
  -3  -5   2        0.93        2.40      1.66 o 
  -2  -5   2      213.31      216.70      5.19 o 
  -1  -5   2       25.99       35.14      2.22 o 
   0  -5   2      140.54      134.74      3.15 o 
   1  -5   2      201.21      195.20      4.63 o 
   2  -5   2      114.65      108.88      3.70 o 
   3  -5   2       19.52       19.60      2.03 o 
   4  -5   2        0.63        1.85      1.48 o 
   5  -5   2        0.72        0.37      1.85 o 
   6  -5   2        1.59       -1.11      1.85 o 
   7  -5   2        7.61        4.25      2.59 o 
  -7  -4   2       13.89       11.28      2.59 o 
  -6  -4   2       12.73       14.42      2.40 o 
  -5  -4   2      110.88      109.58      4.44 o 
  -4  -4   2      107.35      107.56      3.89 o 
  -3  -4   2       87.15       96.63      3.52 o 
  -2  -4   2       94.92       95.91      3.15 o 
  -1  -4   2       12.67       12.58      1.48 o 
   0  -4   2      836.72      818.77      6.46 o 
   1  -4   2       12.76       10.91      1.29 o 
   2  -4   2        4.26        2.96      1.29 o 
   3  -4   2       57.54       55.70      2.78 o 
   4  -4   2        0.21        1.11      1.29 o 
   5  -4   2       26.75       21.82      2.59 o 
   6  -4   2        4.88        5.73      2.22 o 
   7  -4   2        0.75       -0.55      2.03 o 
  -8  -3   2        0.67        1.66      2.22 o 
  -7  -3   2       52.70       58.09      4.07 o 
  -6  -3   2        1.84        1.85      1.66 o 
  -5  -3   2      111.09      111.63      4.07 o 
  -4  -3   2        0.57        0.74      1.11 o 
  -3  -3   2       38.10       31.08      2.04 o 
  -2  -3   2      318.80      340.74      5.02 o 
  -1  -3   2       39.90       37.75      1.67 o 
   0  -3   2        9.69       13.05      0.92 o 
   1  -3   2      177.77      165.88      3.34 o 
   2  -3   2      198.20      194.63      3.90 o 
   3  -3   2        0.00       -0.92      1.11 o 
   4  -3   2        0.35       -0.92      1.29 o 
   5  -3   2       14.52       13.13      1.85 o 
   6  -3   2        0.05        0.92      1.66 o 
   7  -3   2       41.53       35.14      3.33 o 
   8  -3   2       19.95       15.90      3.14 o 
  -8  -2   2        1.76        2.03      2.22 o 
  -7  -2   2        2.72        2.40      1.85 o 
  -6  -2   2      200.05      200.65      5.74 o 
  -5  -2   2      412.05      388.26      7.06 o 
  -4  -2   2        0.00        0.00      1.11 o 
  -3  -2   2      105.98      114.10      3.15 o 
  -2  -2   2      395.12      435.82      5.03 o 
  -1  -2   2       18.56       13.87      0.92 o 
   0  -2   2     1968.96     1865.13     25.94 o 
   1  -2   2      825.25      827.90      6.04 o 
   2  -2   2      126.29      116.99      2.60 o 
   3  -2   2       43.87       53.11      2.04 o 
   4  -2   2      760.34      829.53      8.78 o 
   5  -2   2      108.71      126.82      4.07 o 
   6  -2   2        0.28        2.03      1.48 o 
   7  -2   2       49.78       56.42      3.51 o 
   8  -2   2        6.88        5.92      2.22 o 
  -8  -1   2        8.83        5.73      2.40 o 
  -7  -1   2       69.09       61.06      3.70 o 
  -6  -1   2       16.68       13.69      2.40 o 
  -5  -1   2       36.22       25.34      2.03 o 
  -4  -1   2        4.88        3.14      1.11 o 
  -3  -1   2        9.73       12.58      1.11 o 
  -2  -1   2       38.90       48.86      1.48 o 
  -1  -1   2     1461.32     1367.20     27.79 o 
   0  -1   2     1267.55     1132.38     19.33 o 
   1  -1   2      166.65      161.29      2.23 o 
   2  -1   2       15.10       13.69      1.11 o 
   3  -1   2      247.20      260.80      4.09 o 
   4  -1   2      124.51      136.89      3.52 o 
   5  -1   2       14.88       14.24      1.66 o 
   6  -1   2       49.34       46.99      2.96 o 
   7  -1   2        1.37        0.55      2.03 o 
   8  -1   2       29.08       30.70      3.33 o 
  -8   0   2        7.64        7.03      2.03 o 
  -7   0   2      214.52      205.83      6.11 o 
  -6   0   2      151.85      149.82      4.82 o 
  -5   0   2       42.09       37.93      2.41 o 
  -4   0   2      160.26      180.34      3.89 o 
  -3   0   2      454.64      453.61      5.41 o 
  -2   0   2       44.57       36.47      1.30 o 
  -1   0   2     3171.68     3032.86     39.05 o 
   0   0   2      472.19      431.80      2.02 o 
   1   0   2       65.92       56.37      1.30 o 
   2   0   2      459.49      489.32      4.49 o 
   3   0   2      128.95      143.66      2.97 o 
   4   0   2      292.19      304.74      5.20 o 
   5   0   2        3.71        2.96      1.11 o 
   6   0   2        7.03        4.62      1.85 o 
   7   0   2       48.39       46.62      3.33 o 
   8   0   2       11.05        7.95      2.40 o 
  -8   1   2       10.13        9.62      2.59 o 
  -7   1   2      170.36      168.15      5.56 o 
  -6   1   2        1.42        0.00      1.48 o 
  -5   1   2       95.25       88.30      3.33 o 
  -4   1   2      168.26      188.33      4.08 o 
  -3   1   2       52.91       53.31      2.04 o 
  -2   1   2      198.57      204.60      3.16 o 
  -1   1   2     2438.50     2497.24     38.27 o 
   0   1   2     1916.32     1764.94     20.55 o 
   1   1   2       21.34       23.69      0.93 o 
   2   1   2      667.99      637.94      5.45 o 
   3   1   2      135.49      142.54      3.15 o 
   4   1   2       12.30        7.21      1.29 o 
   5   1   2       32.56       27.19      2.03 o 
   6   1   2      122.86      105.71      4.26 o 
   7   1   2       72.10       64.94      3.89 o 
   8   1   2        3.66        6.10      2.22 o 
  -8   2   2       29.08       28.11      3.70 o 
  -7   2   2        6.68        8.88      2.59 o 
  -6   2   2        0.07        2.22      1.66 o 
  -5   2   2        1.31        1.66      1.29 o 
  -4   2   2       29.72       27.38      1.85 o 
  -3   2   2      295.51      266.65      4.46 o 
  -2   2   2      168.48      149.19      2.97 o 
  -1   2   2     1633.51     1496.63      8.28 o 
   0   2   2     3736.85     3611.13     43.19 o 
   1   2   2       74.30       63.36      1.85 o 
   2   2   2       32.93       33.49      1.48 o 
   3   2   2       70.83       79.97      2.59 o 
   4   2   2       93.50       81.46      2.96 o 
   5   2   2      113.99      105.35      3.70 o 
   6   2   2      246.53      239.29      6.30 o 
   7   2   2        0.16       -2.03      2.03 o 
   8   2   2       12.72       16.64      2.59 o 
  -8   3   2       11.64       14.05      3.33 o 
  -7   3   2        9.85        2.77      2.96 o 
  -6   3   2       28.84       37.55      2.77 o 
  -5   3   2        2.66        1.66      1.66 o 
  -4   3   2       65.41       67.92      2.96 o 
  -3   3   2      292.70      291.91      5.20 o 
  -2   3   2       84.18       87.22      2.78 o 
  -1   3   2      134.93      106.60      2.78 o 
   0   3   2      119.21      124.41      2.22 o 
   1   3   2      187.13      170.52      3.34 o 
   2   3   2       26.39       25.53      1.66 o 
   3   3   2        3.79        4.25      0.92 o 
   4   3   2        4.32        4.44      1.29 o 
   5   3   2       21.58       24.04      2.40 o 
   6   3   2       61.74       60.13      3.70 o 
   7   3   2        0.39        3.33      1.66 o 
   8   3   2        0.34       -1.48      2.22 o 
  -7   4   2        0.21        4.44      2.03 o 
  -6   4   2        2.07        1.11      1.85 o 
  -5   4   2       49.03       41.44      3.14 o 
  -4   4   2        1.34       -0.37      1.66 o 
  -3   4   2        1.76        1.66      1.48 o 
  -2   4   2     2832.69     2868.15     16.33 o 
  -1   4   2     2182.24     2090.41     13.17 o 
   0   4   2       74.47       63.14      3.05 o 
   1   4   2       90.70       77.95      2.78 o 
   2   4   2       72.09       64.04      2.59 o 
   3   4   2        0.55        4.07      1.11 o 
   4   4   2        0.98        1.11      1.66 o 
   5   4   2      173.54      165.96      5.37 o 
   6   4   2       18.49       19.05      2.77 o 
   7   4   2       10.64        9.62      2.40 o 
  -7   5   2        0.03        2.03      2.40 o 
  -6   5   2        0.21        2.96      2.03 o 
  -5   5   2        0.53       -0.55      1.85 o 
  -4   5   2       28.05       23.67      2.59 o 
  -3   5   2      110.98      114.23      3.89 o 
  -2   5   2       49.77       48.66      2.78 o 
  -1   5   2       89.24       81.82      3.15 o 
   0   5   2       32.45       34.80      1.50 o 
   1   5   2        4.25        6.10      1.48 o 
   2   5   2       48.69       48.29      2.78 o 
   3   5   2       14.00       14.61      2.22 o 
   4   5   2       90.57       87.17      4.07 o 
   5   5   2        0.00       -0.37      2.22 o 
   6   5   2        4.72        2.77      2.22 o 
   7   5   2        0.02        4.07      1.85 o 
  -6   6   2        0.29        0.18      2.22 o 
  -5   6   2        0.24        0.37      2.03 o 
  -4   6   2       39.50       37.73      3.33 o 
  -3   6   2      146.21      136.29      5.00 o 
  -2   6   2       59.90       58.28      3.52 o 
  -1   6   2       13.29       16.46      2.03 o 
   0   6   2        6.28        4.07      1.31 o 
   1   6   2        0.40        3.70      1.29 o 
   2   6   2        1.25        1.11      1.66 o 
   3   6   2       11.84       15.16      2.03 o 
   4   6   2       69.07       75.86      4.26 o 
   5   6   2       28.67       22.93      3.33 o 
   6   6   2        0.02        0.55      2.22 o 
  -5   7   2        0.30        2.96      2.22 o 
  -4   7   2        0.36       -1.48      2.40 o 
  -3   7   2        2.72        4.25      2.22 o 
  -2   7   2       16.23       11.28      2.59 o 
  -1   7   2       12.09       11.47      2.40 o 
   0   7   2        7.33        7.47      1.42 o 
   1   7   2        6.36        9.06      2.22 o 
   2   7   2       10.48       10.36      2.59 o 
   3   7   2       26.91       29.59      3.33 o 
   4   7   2       45.24       32.37      3.51 o 
   5   7   2        2.87        1.66      2.96 o 
  -4   8   2        0.12        0.55      2.59 o 
  -3   8   2       24.09       23.12      3.33 o 
  -2   8   2       12.53       16.64      2.77 o 
  -1   8   2        2.57       -1.11      2.22 o 
   0   8   2        4.00        2.86      1.60 o 
   1   8   2        0.93        2.03      2.03 o 
   2   8   2       22.43       24.04      3.33 o 
   3   8   2       73.18       81.78      5.18 o 
  -1   9   2        0.17       -1.29      2.59 o 
   0   9   2        2.75        2.68      1.83 o 
  -1  -9   3        1.93       -1.66      2.77 o 
   0  -9   3        1.62        2.18      1.76 o 
   1  -9   3        0.02        2.59      2.40 o 
  -3  -8   3        7.40        9.80      2.59 o 
  -2  -8   3        1.46       -1.48      2.40 o 
  -1  -8   3        4.05        5.73      2.03 o 
   0  -8   3        7.29        8.24      1.76 o 
   1  -8   3        5.39        5.18      2.22 o 
   2  -8   3        3.90        3.51      2.59 o 
   3  -8   3        0.12        4.07      2.03 o 
   4  -8   3        0.23        0.55      2.59 o 
  -5  -7   3        4.88        4.81      2.40 o 
  -4  -7   3       13.16       10.17      2.96 o 
  -3  -7   3        1.67        0.92      2.22 o 
  -2  -7   3       14.49       13.13      2.59 o 
  -1  -7   3        0.10        0.37      1.85 o 
   0  -7   3        0.00        2.81      3.33 o 
   1  -7   3       15.31       15.16      2.59 o 
   2  -7   3        9.35        9.80      2.22 o 
   3  -7   3       33.31       34.96      3.33 o 
   4  -7   3        2.91       -0.37      2.40 o 
   5  -7   3        0.02       -2.59      2.59 o 
  -6  -6   3        0.55        2.77      2.22 o 
  -5  -6   3       14.98       12.95      2.59 o 
  -4  -6   3       18.29       17.20      2.77 o 
  -3  -6   3       43.62       40.88      3.14 o 
  -2  -6   3      137.22      142.02      4.81 o 
  -1  -6   3       50.45       48.84      2.96 o 
   0  -6   3       11.13       12.97      2.87 o 
   1  -6   3        0.20        1.85      1.48 o 
   2  -6   3       11.93       12.39      2.03 o 
   3  -6   3       10.46       12.39      1.85 o 
   4  -6   3        1.27       -2.03      2.03 o 
   5  -6   3        4.01        7.03      2.40 o 
   6  -6   3        2.33        2.03      2.40 o 
  -7  -5   3        4.84        9.25      2.03 o 
  -6  -5   3        0.69        2.40      2.22 o 
  -5  -5   3        5.92        3.88      2.22 o 
  -4  -5   3       67.49       67.72      3.52 o 
  -3  -5   3       37.73       37.74      2.59 o 
  -2  -5   3       58.36       64.21      2.96 o 
  -1  -5   3       18.80       17.76      1.85 o 
   0  -5   3       19.18       18.34      1.31 o 
   1  -5   3        5.76        5.36      1.48 o 
   2  -5   3        4.82        3.88      1.48 o 
   3  -5   3        1.69        0.92      1.29 o 
   4  -5   3        0.50        0.00      1.48 o 
   5  -5   3        0.32       -0.37      1.85 o 
   6  -5   3        0.16        0.00      2.03 o 
   7  -5   3        3.27        6.47      2.59 o 
  -7  -4   3        3.79        1.66      2.59 o 
  -6  -4   3       11.45       14.24      2.22 o 
  -5  -4   3        0.02       -0.37      1.66 o 
  -4  -4   3       71.22       71.06      3.33 o 
  -3  -4   3       28.36       30.34      2.22 o 
  -2  -4   3       76.46       79.41      2.96 o 
  -1  -4   3      596.00      637.16      7.46 o 
   0  -4   3       78.13       75.36      3.61 o 
   1  -4   3      137.05      131.18      3.52 o 
   2  -4   3        1.34        2.03      1.11 o 
   3  -4   3       25.98       22.38      1.85 o 
   4  -4   3       39.08       45.88      2.77 o 
   5  -4   3       28.65       24.23      2.59 o 
   6  -4   3        7.33        8.14      2.03 o 
   7  -4   3       10.17       11.47      2.59 o 
  -8  -3   3        0.04       -2.03      2.03 o 
  -7  -3   3        1.88       -0.92      2.22 o 
  -6  -3   3        8.56        6.84      2.03 o 
  -5  -3   3       27.60       26.82      2.40 o 
  -4  -3   3        1.74        1.48      1.29 o 
  -3  -3   3      883.60      954.36      9.55 o 
  -2  -3   3      345.91      419.66      5.76 o 
  -1  -3   3       38.01       33.12      1.67 o 
   0  -3   3      423.54      450.98      4.10 o 
   1  -3   3      196.47      193.56      3.71 o 
   2  -3   3      524.01      536.97      6.34 o 
   3  -3   3        0.44       -0.37      0.92 o 
   4  -3   3        2.05        2.59      1.11 o 
   5  -3   3        0.07       -0.92      1.48 o 
   6  -3   3       34.90       37.55      2.96 o 
   7  -3   3       35.86       30.52      3.51 o 
   8  -3   3       60.22       72.52      4.81 o 
  -8  -2   3        2.27        3.51      2.03 o 
  -7  -2   3       13.98       12.95      2.40 o 
  -6  -2   3       77.46       75.31      3.52 o 
  -5  -2   3      299.19      294.05      6.12 o 
  -4  -2   3       75.64       85.88      2.96 o 
  -3  -2   3      513.07      530.32      6.52 o 
  -2  -2   3      352.16      357.63      4.65 o 
  -1  -2   3      170.97      198.83      3.16 o 
   0  -2   3       19.59       16.23      0.83 o 
   1  -2   3        6.63        5.55      0.74 o 
   2  -2   3      175.23      174.61      3.34 o 
   3  -2   3       28.52       24.60      1.66 o 
   4  -2   3      170.60      197.19      4.45 o 
   5  -2   3       67.96       85.86      3.52 o 
   6  -2   3        3.10        4.81      1.85 o 
   7  -2   3       22.35       15.72      2.96 o 
   8  -2   3        3.46        5.36      2.22 o 
  -8  -1   3       20.28       23.86      3.14 o 
  -7  -1   3        2.55        4.07      1.85 o 
  -6  -1   3      131.95      124.61      4.63 o 
  -5  -1   3       44.72       43.48      2.59 o 
  -4  -1   3       51.27       57.55      2.59 o 
  -3  -1   3      592.45      720.92      7.10 o 
  -2  -1   3      156.53      156.25      2.97 o 
  -1  -1   3        2.50        3.70      0.74 o 
   0  -1   3      567.21      560.24      7.26 o 
   1  -1   3      201.01      213.22      2.79 o 
   2  -1   3      591.03      640.83      5.62 o 
   3  -1   3       31.89       35.34      1.67 o 
   4  -1   3       39.13       40.33      2.22 o 
   5  -1   3        3.90        5.55      1.29 o 
   6  -1   3      133.14      129.05      4.63 o 
   7  -1   3       84.81       92.15      4.44 o 
   8  -1   3        0.57        5.55      1.85 o 
  -8   0   3        1.11        0.55      1.85 o 
  -7   0   3      107.83      113.46      5.00 o 
  -6   0   3      330.52      315.40      6.86 o 
  -5   0   3        2.15        0.92      1.29 o 
  -4   0   3       20.78       22.38      1.66 o 
  -3   0   3      123.47      168.46      3.34 o 
  -2   0   3      113.47      111.62      2.41 o 
  -1   0   3      802.79      767.39      5.13 o 
   0   0   3     1263.07     1068.30     16.15 o 
   1   0   3      104.42      104.10      1.86 o 
   2   0   3      148.11      148.09      2.78 o 
   3   0   3     1345.91     1576.77     10.23 o 
   4   0   3      677.62      798.51      8.40 o 
   5   0   3        4.46        3.70      1.48 o 
   6   0   3      112.72      121.99      4.44 o 
   7   0   3       40.61       42.54      3.14 o 
   8   0   3        4.09        6.29      2.40 o 
  -8   1   3       24.46       24.23      3.14 o 
  -7   1   3        1.98        2.77      2.40 o 
  -6   1   3       68.46       62.36      3.52 o 
  -5   1   3        1.58        0.55      1.29 o 
  -4   1   3      128.54      143.56      3.70 o 
  -3   1   3      280.36      291.36      4.46 o 
  -2   1   3        1.74        2.59      0.74 o 
  -1   1   3      404.54      428.56      4.12 o 
   0   1   3        1.24        1.11      0.39 o 
   1   1   3       29.20       27.76      1.11 o 
   2   1   3      575.88      581.50      5.62 o 
   3   1   3       19.50       20.35      1.48 o 
   4   1   3       27.73       26.82      1.85 o 
   5   1   3       34.14       31.26      2.40 o 
   6   1   3        0.23        2.03      1.85 o 
   7   1   3       28.41       32.37      2.96 o 
   8   1   3       18.75       17.38      2.40 o 
  -8   2   3       78.81       81.59      5.00 o 
  -7   2   3       61.56       62.53      4.26 o 
  -6   2   3        1.43        2.40      1.66 o 
  -5   2   3       45.33       46.99      2.78 o 
  -4   2   3       76.43       70.52      2.96 o 
  -3   2   3       79.28       80.91      2.78 o 
  -2   2   3      135.11      155.73      3.15 o 
  -1   2   3      604.12      552.33      5.25 o 
   0   2   3        3.72        5.20      0.52 o 
   1   2   3       36.16       36.64      1.48 o 
   2   2   3        0.15       -0.18      0.74 o 
   3   2   3      220.37      252.70      4.64 o 
   4   2   3       31.59       31.82      2.03 o 
   5   2   3       28.20       26.26      2.40 o 
   6   2   3      147.02      146.10      5.00 o 
   7   2   3        0.03       -1.85      1.85 o 
   8   2   3        6.81        7.40      2.22 o 
  -8   3   3       49.93       47.91      4.62 o 
  -7   3   3        8.10        8.69      2.59 o 
  -6   3   3       24.46       23.30      2.77 o 
  -5   3   3        4.35        1.66      1.85 o 
  -4   3   3        0.35       -1.29      1.29 o 
  -3   3   3      157.73      140.29      3.89 o 
  -2   3   3      378.42      376.92      5.40 o 
  -1   3   3      483.00      492.95      5.78 o 
   0   3   3      140.65      122.75      2.10 o 
   1   3   3      151.42      159.08      3.34 o 
   2   3   3      234.34      224.93      4.27 o 
   3   3   3      155.00      155.65      3.89 o 
   4   3   3        5.23        4.81      1.48 o 
   5   3   3       95.75       88.84      3.70 o 
   6   3   3      155.47      152.21      5.37 o 
   7   3   3       10.82        8.88      2.40 o 
  -7   4   3        3.52        3.51      2.59 o 
  -6   4   3        0.03        2.59      2.03 o 
  -5   4   3        0.32        1.66      1.85 o 
  -4   4   3        5.53        6.47      1.48 o 
  -3   4   3        8.12        3.70      1.66 o 
  -2   4   3      365.22      316.27      5.76 o 
  -1   4   3      995.20      983.98      9.19 o 
   0   4   3        3.26        2.77      0.92 o 
   1   4   3       13.19       12.95      1.48 o 
   2   4   3      153.62      151.38      4.08 o 
   3   4   3        6.68       10.91      1.48 o 
   4   4   3       19.23       20.71      2.22 o 
   5   4   3      221.70      219.40      6.30 o 
   6   4   3        0.16        0.92      1.85 o 
   7   4   3        0.51        0.00      2.22 o 
  -7   5   3        1.07        0.92      2.59 o 
  -6   5   3        1.34       -1.11      2.40 o 
  -5   5   3        2.45        2.03      1.85 o 
  -4   5   3       30.37       19.98      2.77 o 
  -3   5   3       22.85       22.93      2.40 o 
  -2   5   3       22.94       17.20      2.22 o 
  -1   5   3        0.84        2.40      1.48 o 
   0   5   3        6.59        6.08      1.48 o 
   1   5   3       28.70       26.45      2.22 o 
   2   5   3        2.22        3.70      1.48 o 
   3   5   3       13.29       14.98      1.85 o 
   4   5   3        0.98        4.81      1.66 o 
   5   5   3       72.38       74.20      4.26 o 
   6   5   3        8.64       13.13      2.40 o 
  -6   6   3        7.34        4.99      2.96 o 
  -5   6   3        0.20       -2.40      2.40 o 
  -4   6   3        3.90        3.51      2.03 o 
  -3   6   3      370.48      336.43      7.79 o 
  -2   6   3      511.81      450.54      8.36 o 
  -1   6   3        4.43        4.07      1.85 o 
   0   6   3       18.29       20.77      2.22 o 
   1   6   3        2.91        1.11      1.85 o 
   2   6   3       20.97       22.01      2.40 o 
   3   6   3        8.17        8.32      2.22 o 
   4   6   3       89.91       90.49      4.63 o 
   5   6   3       42.68       41.80      3.70 o 
   6   6   3        3.37        7.95      2.40 o 
  -5   7   3        2.23        1.11      2.59 o 
  -4   7   3       13.88       10.54      2.96 o 
  -3   7   3       23.78       24.41      3.14 o 
  -2   7   3        8.74        9.06      2.40 o 
  -1   7   3        6.51        5.73      2.40 o 
   0   7   3        5.43        2.51      1.85 o 
   1   7   3        9.49        8.14      2.40 o 
   2   7   3       20.61       20.90      2.59 o 
   3   7   3       38.18       41.43      3.51 o 
   4   7   3        3.69        2.96      2.59 o 
   5   7   3        2.53        4.44      2.40 o 
  -4   8   3       29.63       19.23      3.88 o 
  -3   8   3       12.58       14.61      3.14 o 
  -2   8   3        0.52        2.22      2.22 o 
  -1   8   3        0.17        0.74      2.03 o 
   0   8   3        0.07        2.03      1.44 o 
   1   8   3        2.65        4.81      2.22 o 
   2   8   3        0.40        1.29      2.40 o 
   3   8   3       13.71       13.68      3.33 o 
   0  -9   4        0.81        1.21      1.95 o 
   1  -9   4        1.48       -0.37      2.77 o 
  -3  -8   4       11.52        8.69      2.59 o 
  -2  -8   4        3.13        5.55      2.22 o 
  -1  -8   4        1.98        3.51      2.22 o 
   0  -8   4        2.62        2.85      1.85 o 
   1  -8   4        0.88        4.44      2.40 o 
   2  -8   4        0.34        1.85      2.03 o 
   3  -8   4        4.56        6.29      2.59 o 
   4  -8   4        1.70        0.37      2.59 o 
  -5  -7   4        0.53        1.85      2.40 o 
  -4  -7   4        9.84        7.77      2.59 o 
  -3  -7   4        5.74        8.51      2.22 o 
  -2  -7   4        1.30        0.74      1.85 o 
  -1  -7   4        4.97        6.47      2.22 o 
   0  -7   4        9.42       10.18      1.70 o 
   1  -7   4       10.21       12.02      2.22 o 
   2  -7   4       11.23       10.73      2.40 o 
   3  -7   4       62.99       64.94      4.07 o 
   4  -7   4        4.76        3.88      2.22 o 
   5  -7   4        2.92       -0.37      2.96 o 
  -6  -6   4        1.37       -2.03      2.77 o 
  -5  -6   4        0.79        3.88      2.22 o 
  -4  -6   4       20.10       19.23      2.96 o 
  -3  -6   4        2.13        3.33      1.85 o 
  -2  -6   4       14.51       13.50      2.22 o 
  -1  -6   4       12.72       14.61      2.03 o 
   0  -6   4       24.10       24.51      1.70 o 
   1  -6   4        8.64        7.95      1.66 o 
   2  -6   4        3.14        2.59      1.66 o 
   3  -6   4        2.72        3.70      2.03 o 
   4  -6   4        0.01       -2.03      2.03 o 
   5  -6   4        0.01        1.29      2.03 o 
   6  -6   4        3.40        4.99      2.59 o 
  -6  -5   4       11.81       17.38      2.59 o 
  -5  -5   4       42.53       40.14      3.51 o 
  -4  -5   4        0.06        0.37      1.85 o 
  -3  -5   4       40.86       42.92      2.77 o 
  -2  -5   4        1.72        4.25      1.48 o 
  -1  -5   4        1.40        4.81      1.29 o 
   0  -5   4        2.47        1.11      1.39 o 
   1  -5   4       28.88       31.08      2.22 o 
   2  -5   4      123.07      127.40      4.07 o 
   3  -5   4       34.36       33.48      2.59 o 
   4  -5   4        0.76       -1.85      1.85 o 
   5  -5   4        0.02        0.37      1.85 o 
   6  -5   4       38.87       36.99      3.88 o 
   7  -5   4        0.05        1.11      2.59 o 
  -7  -4   4        1.46        3.51      1.85 o 
  -6  -4   4       32.71       27.19      2.77 o 
  -5  -4   4       21.42       16.09      2.59 o 
  -4  -4   4       24.95       23.49      2.40 o 
  -3  -4   4      302.71      327.72      6.31 o 
  -2  -4   4       42.41       48.66      2.41 o 
  -1  -4   4      507.90      500.60      6.70 o 
   0  -4   4       90.11       98.71      2.23 o 
   1  -4   4       82.53       93.30      3.15 o 
   2  -4   4       11.51       15.72      1.48 o 
   3  -4   4       29.50       33.85      2.40 o 
   4  -4   4        3.47        1.85      1.66 o 
   5  -4   4       25.52       26.08      2.59 o 
   6  -4   4        5.71        7.03      2.40 o 
   7  -4   4       17.33       17.20      2.96 o 
  -7  -3   4        2.07        2.40      2.03 o 
  -6  -3   4        0.41       -2.22      2.22 o 
  -5  -3   4      106.15       96.63      4.07 o 
  -4  -3   4       11.54        8.51      1.66 o 
  -3  -3   4      177.51      181.46      4.26 o 
  -2  -3   4       55.14       57.18      2.41 o 
  -1  -3   4       30.99       30.90      1.67 o 
   0  -3   4       89.63       87.99      1.83 o 
   1  -3   4       10.93       13.87      1.29 o 
   2  -3   4       72.83       71.83      2.59 o 
   3  -3   4        0.72        1.29      1.11 o 
   4  -3   4       11.56       12.58      1.66 o 
   5  -3   4        6.90        8.32      1.66 o 
   6  -3   4       41.34       37.37      3.14 o 
   7  -3   4        1.77        3.33      2.22 o 
   8  -3   4       18.20       26.45      3.14 o 
  -8  -2   4        0.18        1.48      1.85 o 
  -7  -2   4       18.07       23.12      2.59 o 
  -6  -2   4       25.13       23.30      2.59 o 
  -5  -2   4      164.43      161.16      4.63 o 
  -4  -2   4      142.36      154.31      4.08 o 
  -3  -2   4      122.35      135.60      3.52 o 
  -2  -2   4     1100.50     1187.57      8.86 o 
  -1  -2   4      196.28      199.05      3.34 o 
   0  -2   4       90.26       82.00      1.44 o 
   1  -2   4       40.43       48.67      1.85 o 
   2  -2   4      188.40      202.81      3.71 o 
   3  -2   4      330.46      393.81      5.58 o 
   4  -2   4       71.21       81.99      3.15 o 
   5  -2   4       54.06       56.62      3.15 o 
   6  -2   4       35.49       38.84      2.77 o 
   7  -2   4        3.10        3.88      1.85 o 
   8  -2   4        0.00       -2.40      2.40 o 
  -8  -1   4        3.47        5.36      2.40 o 
  -7  -1   4       31.55       31.63      2.96 o 
  -6  -1   4        9.45        9.06      1.85 o 
  -5  -1   4        2.30        2.22      1.29 o 
  -4  -1   4      415.69      481.41      6.88 o 
  -3  -1   4      729.11      869.18      8.05 o 
  -2  -1   4       56.03       47.21      1.85 o 
  -1  -1   4       63.13       65.01      1.85 o 
   0  -1   4      269.54      243.54      2.24 o 
   1  -1   4     1580.45     1537.85     35.01 o 
   2  -1   4      358.16      368.49      4.66 o 
   3  -1   4        4.73        7.40      1.11 o 
   4  -1   4        8.29        9.06      1.48 o 
   5  -1   4      165.69      177.66      4.82 o 
   6  -1   4        3.25        7.58      1.85 o 
   7  -1   4       80.25       79.75      4.26 o 
   8  -1   4       20.01       24.04      3.33 o 
  -8   0   4        1.17       -0.55      2.22 o 
  -7   0   4       25.58       22.56      2.77 o 
  -6   0   4      186.63      188.40      5.56 o 
  -5   0   4       19.49       20.16      1.85 o 
  -4   0   4      366.07      376.89      5.95 o 
  -3   0   4       78.69       66.84      2.41 o 
  -2   0   4      195.11      218.19      3.53 o 
  -1   0   4      624.08      620.56      5.08 o 
   0   0   4      364.81      307.23      4.21 o 
   1   0   4       54.89       56.85      1.67 o 
   2   0   4       35.28       29.79      1.48 o 
   3   0   4       72.76       84.05      2.59 o 
   4   0   4      301.39      335.51      5.57 o 
   5   0   4       34.47       31.26      2.22 o 
   6   0   4      137.67      132.02      4.81 o 
   7   0   4        5.90        9.25      1.85 o 
   8   0   4        5.05        2.22      2.40 o 
  -8   1   4        7.01       13.50      2.77 o 
  -7   1   4       23.58       23.30      3.14 o 
  -6   1   4      104.53      116.06      4.63 o 
  -5   1   4        0.15        1.85      1.11 o 
  -4   1   4       45.05       59.76      2.59 o 
  -3   1   4      125.35      145.27      3.52 o 
  -2   1   4       43.58       46.27      1.85 o 
  -1   1   4       88.09       82.10      2.04 o 
   0   1   4       37.98       34.80      0.92 o 
   1   1   4     1071.10     1063.60      7.02 o 
   2   1   4       55.40       60.90      2.04 o 
   3   1   4      104.38      116.69      3.15 o 
   4   1   4       39.64       40.15      2.04 o 
   5   1   4      315.76      321.21      6.31 o 
   6   1   4       75.37       73.28      3.70 o 
   7   1   4        2.76        5.18      1.85 o 
   8   1   4       15.75       13.87      2.96 o 
  -8   2   4       61.59       68.82      4.62 o 
  -7   2   4      178.75      190.75      6.30 o 
  -6   2   4        2.25        4.44      1.85 o 
  -5   2   4        4.29        4.25      1.85 o 
  -4   2   4       58.02       66.25      2.78 o 
  -3   2   4       77.73       75.72      2.59 o 
  -2   2   4        3.04        1.85      0.92 o 
  -1   2   4       64.82       73.14      2.22 o 
   0   2   4       28.05       23.00      1.11 o 
   1   2   4        4.23        4.25      0.92 o 
   2   2   4     1121.80     1290.23      9.43 o 
   3   2   4      852.56      925.82      8.99 o 
   4   2   4       66.91       67.18      2.96 o 
   5   2   4       23.22       27.37      2.59 o 
   6   2   4       19.26       12.58      2.22 o 
   7   2   4       10.89       12.76      2.22 o 
   8   2   4        1.80        2.96      2.03 o 
  -8   3   4        0.05       -1.85      3.14 o 
  -7   3   4       17.75       23.30      3.14 o 
  -6   3   4        9.08        9.25      2.22 o 
  -5   3   4       28.84       27.74      2.77 o 
  -4   3   4       10.77        6.84      1.66 o 
  -3   3   4       67.67       64.78      2.78 o 
  -2   3   4      217.21      220.22      4.27 o 
  -1   3   4      479.09      465.05      5.96 o 
   0   3   4       52.65       55.99      1.50 o 
   1   3   4      168.84      159.65      3.52 o 
   2   3   4       93.04       98.32      3.15 o 
   3   3   4       22.85       26.26      1.85 o 
   4   3   4        0.09        2.77      1.29 o 
   5   3   4       56.71       51.80      3.33 o 
   6   3   4       24.57       25.15      2.77 o 
   7   3   4       29.25       27.19      2.96 o 
  -7   4   4        0.21        3.14      2.22 o 
  -6   4   4        0.22        2.77      2.03 o 
  -5   4   4       36.01       35.51      2.96 o 
  -4   4   4        0.01       -1.48      1.66 o 
  -3   4   4        5.92        6.29      1.66 o 
  -2   4   4      344.03      323.18      5.94 o 
  -1   4   4        2.73        4.81      1.48 o 
   0   4   4       22.24       26.06      1.39 o 
   1   4   4       22.05       25.15      2.03 o 
   2   4   4      152.71      167.85      4.45 o 
   3   4   4       57.48       56.62      2.78 o 
   4   4   4       70.50       66.43      3.52 o 
   5   4   4       78.68       78.46      4.07 o 
   6   4   4        0.13        4.62      1.66 o 
   7   4   4        6.51        4.62      2.22 o 
  -7   5   4        2.60        3.14      2.77 o 
  -6   5   4        0.04        1.29      2.40 o 
  -5   5   4        0.00        0.74      2.03 o 
  -4   5   4       34.57       34.77      2.77 o 
  -3   5   4       18.69       16.28      2.22 o 
  -2   5   4      196.27      178.27      5.00 o 
  -1   5   4        8.02       10.36      1.85 o 
   0   5   4        0.04        0.55      2.03 o 
   1   5   4       50.71       50.51      2.78 o 
   2   5   4       60.91       65.87      3.15 o 
   3   5   4        4.37        5.18      1.66 o 
   4   5   4        8.45        5.36      2.40 o 
   5   5   4       49.24       49.76      3.70 o 
   6   5   4       23.91       19.05      3.14 o 
  -6   6   4        0.01       -2.59      2.59 o 
  -5   6   4        2.38        3.14      2.40 o 
  -4   6   4        2.52        0.18      2.22 o 
  -3   6   4       57.29       57.35      3.70 o 
  -2   6   4      104.17       97.92      4.44 o 
  -1   6   4        3.17        3.88      1.66 o 
   0   6   4        1.50        2.22      1.18 o 
   1   6   4       27.66       21.83      2.59 o 
   2   6   4        0.21        1.85      1.48 o 
   3   6   4        0.49        3.33      1.85 o 
   4   6   4       50.60       50.50      3.88 o 
   5   6   4        4.97        3.51      2.40 o 
  -5   7   4       10.31       10.54      3.14 o 
  -4   7   4        7.02        8.14      2.59 o 
  -3   7   4        1.26       -1.85      2.96 o 
  -2   7   4        0.13        3.51      2.03 o 
  -1   7   4        1.47       -0.18      2.03 o 
   0   7   4        1.95        1.29      1.76 o 
   1   7   4        0.00       -0.92      2.03 o 
   2   7   4       10.35       14.24      2.40 o 
   3   7   4        5.28       12.76      2.22 o 
   4   7   4       32.01       37.55      3.51 o 
  -3   8   4       92.29       84.38      5.18 o 
  -2   8   4        1.87       -2.40      2.40 o 
  -1   8   4        2.47        0.00      2.22 o 
   0   8   4        2.05       -0.28      2.13 o 
   1   8   4        6.17        9.80      2.40 o 
   2   8   4        5.85        1.48      2.77 o 
   3   8   4       28.88       27.93      3.88 o 
  -3  -8   5        0.01        2.03      2.59 o 
  -2  -8   5        7.89        9.62      2.59 o 
  -1  -8   5        1.48        1.29      2.22 o 
   0  -8   5        0.02        1.92      1.50 o 
   1  -8   5        1.18       -2.40      2.40 o 
   2  -8   5        3.19       -0.74      2.40 o 
   3  -8   5        0.02       -1.85      2.22 o 
   4  -8   5        1.64        0.00      2.77 o 
  -4  -7   5        8.77        8.32      2.96 o 
  -3  -7   5       10.72       10.54      2.40 o 
  -2  -7   5        0.42        1.11      1.85 o 
  -1  -7   5        4.06        2.03      2.03 o 
   0  -7   5        1.89        4.81      1.44 o 
   1  -7   5        1.77       -0.37      2.22 o 
   2  -7   5        0.86       -0.37      2.03 o 
   3  -7   5        9.04        8.69      2.59 o 
   4  -7   5        0.02        1.11      2.22 o 
   5  -7   5        0.43       -2.03      2.59 o 
  -6  -6   5       23.54       27.56      3.51 o 
  -5  -6   5        8.68        9.99      2.77 o 
  -4  -6   5       13.86        7.77      2.77 o 
  -3  -6   5        6.08        6.10      2.22 o 
  -2  -6   5       19.68       25.15      2.59 o 
  -1  -6   5        1.60        0.37      1.66 o 
   0  -6   5        4.83        3.79      1.57 o 
   1  -6   5        6.14        8.69      1.85 o 
   2  -6   5       15.28       12.39      2.22 o 
   3  -6   5        7.61        7.95      2.22 o 
   4  -6   5        7.92        7.77      2.22 o 
   5  -6   5       12.07       15.35      2.96 o 
   6  -6   5        2.39        2.59      2.77 o 
  -6  -5   5        0.56       -0.92      2.22 o 
  -5  -5   5       10.93       10.17      2.40 o 
  -4  -5   5       33.77       35.14      2.96 o 
  -3  -5   5        9.74        7.21      1.85 o 
  -2  -5   5       15.45       18.49      2.03 o 
  -1  -5   5       26.41       25.71      2.22 o 
   0  -5   5       36.61       38.75      1.85 o 
   1  -5   5       31.71       29.60      2.22 o 
   2  -5   5      245.60      234.92      5.56 o 
   3  -5   5       53.55       55.69      3.15 o 
   4  -5   5       61.17       60.50      3.70 o 
   5  -5   5        8.13        9.80      2.40 o 
   6  -5   5        2.14        2.96      2.40 o 
   7  -5   5        2.64        6.10      2.59 o 
  -7  -4   5        0.43       -2.40      2.40 o 
  -6  -4   5        9.48       11.28      2.77 o 
  -5  -4   5        6.22        7.40      1.66 o 
  -4  -4   5       43.31       48.10      2.77 o 
  -3  -4   5       23.75       25.89      2.22 o 
  -2  -4   5      122.54      142.23      4.07 o 
  -1  -4   5        8.58       14.24      1.66 o 
   0  -4   5       32.73       25.43      1.48 o 
   1  -4   5        2.82        5.73      1.29 o 
   2  -4   5       37.27       34.78      2.22 o 
   3  -4   5        0.02       -0.92      1.48 o 
   4  -4   5        7.00        8.51      2.03 o 
   5  -4   5       10.08        9.62      2.40 o 
   6  -4   5       18.43       19.42      3.14 o 
   7  -4   5        0.21        0.18      2.40 o 
  -7  -3   5        4.86        3.14      2.22 o 
  -6  -3   5       98.97      108.82      4.63 o 
  -5  -3   5        3.71        3.70      1.48 o 
  -4  -3   5       47.97       43.11      2.59 o 
  -3  -3   5        6.27        4.44      1.48 o 
  -2  -3   5       20.71       19.61      1.66 o 
  -1  -3   5       66.60       61.64      2.41 o 
   0  -3   5       17.81       21.23      1.11 o 
   1  -3   5      333.69      347.84      5.21 o 
   2  -3   5      113.05      116.69      3.33 o 
   3  -3   5        8.20        6.29      1.48 o 
   4  -3   5       41.74       40.51      2.59 o 
   5  -3   5       80.09       87.72      3.70 o 
   6  -3   5        0.00        2.03      1.85 o 
   7  -3   5       13.79       16.46      2.59 o 
  -8  -2   5        0.07        0.74      2.40 o 
  -7  -2   5       33.85       24.23      2.96 o 
  -6  -2   5       28.45       28.48      2.59 o 
  -5  -2   5        3.85        6.66      1.48 o 
  -4  -2   5      155.07      169.14      4.45 o 
  -3  -2   5        0.59        0.74      0.92 o 
  -2  -2   5      848.44      921.10      8.25 o 
  -1  -2   5      326.13      363.56      4.84 o 
   0  -2   5      379.23      401.72      3.43 o 
   1  -2   5      191.96      188.56      3.53 o 
   2  -2   5      390.47      450.64      5.77 o 
   3  -2   5        7.39        8.88      1.29 o 
   4  -2   5        4.40        7.58      1.29 o 
   5  -2   5       30.96       35.70      2.59 o 
   6  -2   5       78.36       90.49      4.26 o 
   7  -2   5       31.10       35.70      3.33 o 
   8  -2   5        4.13       -0.37      2.40 o 
  -8  -1   5        1.46       -1.11      2.40 o 
  -7  -1   5        1.93        4.07      2.03 o 
  -6  -1   5       23.05       25.89      2.59 o 
  -5  -1   5      102.10      102.18      3.89 o 
  -4  -1   5      125.50      126.87      3.70 o 
  -3  -1   5      563.82      601.13      7.09 o 
  -2  -1   5       23.70       24.60      1.48 o 
  -1  -1   5      290.84      298.87      4.09 o 
   0  -1   5        0.00        0.50      0.92 o 
   1  -1   5      321.87      340.61      4.28 o 
   2  -1   5       35.51       32.94      1.67 o 
   3  -1   5      528.61      612.41      6.90 o 
   4  -1   5       13.75       11.65      1.48 o 
   5  -1   5       43.23       38.48      2.59 o 
   6  -1   5        0.16        1.29      1.85 o 
   7  -1   5       62.72       61.98      3.89 o 
   8  -1   5        1.53        3.51      2.03 o 
  -8   0   5        7.23        6.29      2.40 o 
  -7   0   5       60.30       62.35      3.89 o 
  -6   0   5       45.07       48.47      2.96 o 
  -5   0   5      151.01      174.85      4.82 o 
  -4   0   5      212.54      242.54      5.01 o 
  -3   0   5      838.08      836.55      8.06 o 
  -2   0   5      274.38      310.44      4.46 o 
  -1   0   5       39.69       53.30      1.67 o 
   0   0   5      300.51      278.90      2.50 o 
   1   0   5       31.42       32.94      1.48 o 
   2   0   5     1420.31     1671.55     10.26 o 
   3   0   5      123.60      133.02      3.33 o 
   4   0   5       28.19       27.19      1.85 o 
   5   0   5       28.01       25.53      2.22 o 
   6   0   5       38.06       39.77      2.96 o 
   7   0   5        5.14        5.36      2.22 o 
   8   0   5        0.88        1.11      2.22 o 
  -8   1   5       18.83       19.05      2.96 o 
  -7   1   5        6.19        1.29      2.59 o 
  -6   1   5        0.10       -1.48      1.66 o 
  -5   1   5       43.09       49.39      2.96 o 
  -4   1   5      386.14      444.69      6.88 o 
  -3   1   5       70.56       79.78      2.59 o 
  -2   1   5      109.94      113.02      2.78 o 
  -1   1   5      753.94      719.89      6.20 o 
   0   1   5      364.83      365.46      3.03 o 
   1   1   5      977.84      949.41      7.17 o 
   2   1   5        0.29        3.88      0.92 o 
   3   1   5      509.08      596.08      7.08 o 
   4   1   5      190.03      199.26      4.63 o 
   5   1   5        0.13        1.29      1.48 o 
   6   1   5       25.11       19.05      2.22 o 
   7   1   5       67.57       58.83      3.89 o 
   8   1   5       16.21       17.75      2.77 o 
  -8   2   5        6.17        6.84      2.77 o 
  -7   2   5       41.58       44.39      3.88 o 
  -6   2   5       36.60       39.58      3.14 o 
  -5   2   5       68.45       71.43      3.33 o 
  -4   2   5       81.84       77.37      3.33 o 
  -3   2   5       70.20       71.08      2.59 o 
  -2   2   5      201.99      194.99      3.90 o 
  -1   2   5      322.44      310.09      4.46 o 
   0   2   5        1.22        2.48      0.92 o 
   1   2   5        1.94        2.03      1.11 o 
   2   2   5      115.93      115.23      3.15 o 
   3   2   5      195.73      213.41      4.45 o 
   4   2   5        0.42        0.92      1.11 o 
   5   2   5      172.76      174.50      5.00 o 
   6   2   5        4.71        4.07      1.85 o 
   7   2   5       21.09       18.12      2.77 o 
   8   2   5        1.02        3.33      2.22 o 
  -7   3   5       30.06       30.33      3.51 o 
  -6   3   5       13.12       12.76      2.40 o 
  -5   3   5        1.29        1.85      1.85 o 
  -4   3   5        5.30        4.81      1.85 o 
  -3   3   5        2.34        2.40      1.48 o 
  -2   3   5       41.06       43.85      2.22 o 
  -1   3   5      104.95      110.57      3.15 o 
   0   3   5       71.66       69.69      2.59 o 
   1   3   5      270.90      255.68      4.64 o 
   2   3   5      163.92      176.44      4.26 o 
   3   3   5        0.48        1.29      1.29 o 
   4   3   5      162.49      165.98      4.63 o 
   5   3   5       28.01       25.52      2.40 o 
   6   3   5        0.00        2.77      1.66 o 
   7   3   5        8.68        8.32      2.40 o 
  -7   4   5        3.07        3.14      2.96 o 
  -6   4   5        0.75       -1.11      2.22 o 
  -5   4   5       12.17        7.40      2.59 o 
  -4   4   5        0.98        0.92      1.66 o 
  -3   4   5        2.10        2.22      1.66 o 
  -2   4   5        3.95        8.14      1.66 o 
  -1   4   5        3.79        5.73      1.29 o 
   0   4   5        0.37        0.46      0.78 o 
   1   4   5      347.45      350.31      6.13 o 
   2   4   5      190.34      210.36      4.82 o 
   3   4   5       23.81       22.75      2.22 o 
   4   4   5        1.68        1.48      1.66 o 
   5   4   5        1.46        3.14      2.03 o 
   6   4   5       13.02       11.10      2.77 o 
   7   4   5        0.00        2.59      2.22 o 
  -6   5   5        2.13        0.92      2.40 o 
  -5   5   5       16.61       16.09      2.77 o 
  -4   5   5        1.50        0.74      2.03 o 
  -3   5   5       10.93        9.62      2.22 o 
  -2   5   5      220.13      230.02      5.75 o 
  -1   5   5        2.53        4.25      1.66 o 
   0   5   5        3.73        2.86      1.48 o 
   1   5   5      126.37      126.10      4.26 o 
   2   5   5       37.56       34.41      2.59 o 
   3   5   5        1.12        4.25      1.66 o 
   4   5   5       49.53       51.24      3.51 o 
   5   5   5        9.11        9.80      2.40 o 
   6   5   5       42.40       41.80      3.51 o 
  -6   6   5        8.64       12.57      2.96 o 
  -5   6   5        8.11       11.28      2.59 o 
  -4   6   5        0.37       -0.55      2.22 o 
  -3   6   5       36.90       38.29      3.14 o 
  -2   6   5        0.57        4.25      2.03 o 
  -1   6   5       18.74       20.71      2.40 o 
   0   6   5       14.28       15.20      1.63 o 
   1   6   5       65.90       65.13      3.33 o 
   2   6   5        7.30        8.32      2.03 o 
   3   6   5       20.64       20.34      2.40 o 
   4   6   5       16.82       15.90      3.14 o 
   5   6   5        0.26        5.55      2.03 o 
  -5   7   5        0.92       -1.48      2.77 o 
  -4   7   5        4.31        3.33      2.77 o 
  -3   7   5       53.35       41.99      3.70 o 
  -2   7   5       30.25       27.56      3.33 o 
  -1   7   5        0.65        0.55      1.85 o 
   0   7   5        2.92        2.03      1.44 o 
   1   7   5        1.37        1.66      2.03 o 
   2   7   5        2.40        2.22      2.03 o 
   3   7   5        0.42       -0.37      2.22 o 
   4   7   5        6.15       10.36      2.77 o 
  -3   8   5       20.24       23.67      3.14 o 
  -2   8   5        1.47       -1.11      2.22 o 
  -1   8   5        0.30       -1.48      2.22 o 
   0   8   5        2.82        3.42      1.55 o 
   1   8   5        0.42        0.37      2.22 o 
   2   8   5        0.43        4.07      2.40 o 
  -3  -8   6        1.37       -1.11      2.59 o 
  -2  -8   6        2.18        4.44      2.59 o 
  -1  -8   6        5.54        3.51      2.77 o 
   0  -8   6        6.67        3.60      2.77 o 
   1  -8   6        0.43        3.70      2.03 o 
   2  -8   6        0.78        4.99      2.40 o 
   3  -8   6        0.19        1.85      2.40 o 
  -4  -7   6       26.81       26.63      3.33 o 
  -3  -7   6       12.65       13.13      2.59 o 
  -2  -7   6        0.10       -2.22      2.22 o 
  -1  -7   6       19.75       17.38      2.40 o 
   0  -7   6       28.76       27.87      2.15 o 
   1  -7   6        7.22        8.32      2.40 o 
   2  -7   6        2.09        1.11      2.03 o 
   3  -7   6        2.22        1.11      2.40 o 
   4  -7   6        6.67        9.62      2.77 o 
   5  -7   6        1.44        1.29      2.77 o 
  -5  -6   6        0.20        2.77      2.22 o 
  -4  -6   6        0.90        2.59      2.40 o 
  -3  -6   6       22.55       22.01      2.77 o 
  -2  -6   6       26.55       26.45      2.77 o 
  -1  -6   6        7.47       11.10      2.22 o 
   0  -6   6        1.64        1.66      1.18 o 
   1  -6   6       29.30       33.48      2.59 o 
   2  -6   6        2.38        2.40      1.85 o 
   3  -6   6       10.21        9.25      2.22 o 
   4  -6   6        1.88        0.55      2.03 o 
   5  -6   6       58.89       58.64      4.44 o 
   6  -6   6       57.33       74.74      4.81 o 
  -6  -5   6        6.06        7.40      2.40 o 
  -5  -5   6       41.07       44.39      3.51 o 
  -4  -5   6        1.99        2.40      1.85 o 
  -3  -5   6       21.98       22.93      2.59 o 
  -2  -5   6       11.85       12.95      2.03 o 
  -1  -5   6        0.35        1.11      1.29 o 
   0  -5   6       73.11       78.01      2.36 o 
   1  -5   6        0.08        0.55      1.48 o 
   2  -5   6       23.28       22.01      2.22 o 
   3  -5   6        5.98        6.10      2.03 o 
   4  -5   6        0.18        2.40      1.66 o 
   5  -5   6       13.74       18.68      2.96 o 
   6  -5   6        0.48        1.85      2.59 o 
  -7  -4   6       13.82       13.31      2.77 o 
  -6  -4   6       14.43       16.64      2.96 o 
  -5  -4   6        0.05        2.40      1.66 o 
  -4  -4   6       11.92       12.02      2.03 o 
  -3  -4   6       14.61       11.65      2.03 o 
  -2  -4   6       57.64       59.58      2.78 o 
  -1  -4   6       11.97        9.99      1.48 o 
   0  -4   6       12.66        9.53      1.05 o 
   1  -4   6        3.59        3.88      1.11 o 
   2  -4   6       61.72       70.87      2.96 o 
   3  -4   6       54.53       59.21      2.96 o 
   4  -4   6       50.04       46.81      3.15 o 
   5  -4   6       16.07       22.38      2.59 o 
   6  -4   6        3.33        4.44      2.40 o 
   7  -4   6        1.09        4.25      1.85 o 
  -7  -3   6        0.52        1.66      2.03 o 
  -6  -3   6       12.16        9.99      2.40 o 
  -5  -3   6       46.63       49.76      3.14 o 
  -4  -3   6       12.93       11.47      1.85 o 
  -3  -3   6       14.19       11.65      1.85 o 
  -2  -3   6        2.17        1.11      1.11 o 
  -1  -3   6       26.04       24.79      1.85 o 
   0  -3   6      284.30      298.18      3.55 o 
   1  -3   6      595.15      640.83      7.28 o 
   2  -3   6      260.07      272.06      5.01 o 
   3  -3   6      298.89      326.10      6.12 o 
   4  -3   6        8.32        7.21      2.03 o 
   5  -3   6       11.03       10.36      2.03 o 
   6  -3   6        1.22        0.00      1.85 o 
   7  -3   6        0.13        0.18      2.03 o 
  -7  -2   6        4.11        2.77      2.40 o 
  -6  -2   6        0.46       -0.74      2.03 o 
  -5  -2   6        8.01       10.36      1.85 o 
  -4  -2   6        2.66        5.18      1.48 o 
  -3  -2   6      158.74      177.71      4.26 o 
  -2  -2   6        6.15        4.81      1.11 o 
  -1  -2   6      501.86      520.33      6.15 o 
   0  -2   6       25.08       24.50      1.11 o 
   1  -2   6       24.75       22.38      1.66 o 
   2  -2   6       53.64       57.74      2.41 o 
   3  -2   6       13.50       16.83      1.66 o 
   4  -2   6       38.30       44.03      2.59 o 
   5  -2   6        1.39        3.33      1.48 o 
   6  -2   6        3.92        7.03      1.85 o 
   7  -2   6        7.05       12.20      2.03 o 
   8  -2   6        5.54        8.88      2.40 o 
  -8  -1   6        0.00        3.51      2.03 o 
  -7  -1   6       52.13       61.79      3.88 o 
  -6  -1   6       36.61       35.51      2.96 o 
  -5  -1   6       15.05       15.16      2.03 o 
  -4  -1   6        8.49        9.06      1.48 o 
  -3  -1   6        4.19        0.74      1.29 o 
  -2  -1   6        1.10        2.22      0.74 o 
  -1  -1   6       87.99       82.79      2.41 o 
   0  -1   6     1180.34     1236.79     14.39 o 
   1  -1   6       81.91       76.12      2.22 o 
   2  -1   6        6.31        6.10      1.11 o 
   3  -1   6      262.69      275.82      5.01 o 
   4  -1   6       22.71       24.23      2.03 o 
   5  -1   6        0.02        1.11      1.48 o 
   6  -1   6       22.08       21.45      2.40 o 
   7  -1   6        0.58       -2.22      2.22 o 
   8  -1   6        2.78        0.74      2.03 o 
  -8   0   6        4.79        3.51      2.40 o 
  -7   0   6       24.39       28.48      3.14 o 
  -6   0   6        0.10       -1.85      1.85 o 
  -5   0   6      103.14      104.03      3.89 o 
  -4   0   6       19.09       15.91      2.03 o 
  -3   0   6      319.18      384.56      5.76 o 
  -2   0   6      207.50      208.03      3.90 o 
  -1   0   6        0.86       -0.55      0.74 o 
   0   0   6      252.24      255.88      2.76 o 
   1   0   6      250.96      301.78      4.27 o 
   2   0   6       32.63       46.07      2.04 o 
   3   0   6       45.51       39.97      2.22 o 
   4   0   6       53.23       53.29      2.78 o 
   5   0   6        6.82        6.47      1.85 o 
   6   0   6       87.45       77.73      4.07 o 
   7   0   6       13.88       10.36      2.40 o 
   8   0   6        0.17        3.33      1.85 o 
  -8   1   6        0.53        0.00      2.40 o 
  -7   1   6        1.23       -0.18      2.22 o 
  -6   1   6       24.10       26.45      2.59 o 
  -5   1   6       29.13       29.22      2.59 o 
  -4   1   6      277.25      292.78      5.75 o 
  -3   1   6        0.56        1.48      1.11 o 
  -2   1   6        1.18        2.03      1.11 o 
  -1   1   6      118.52      119.16      2.97 o 
   0   1   6      137.32      147.14      2.16 o 
   1   1   6      299.94      301.04      4.46 o 
   2   1   6      603.59      648.18      6.91 o 
   3   1   6        8.18       11.28      1.48 o 
   4   1   6       16.49       20.34      1.85 o 
   5   1   6       15.91       14.98      1.85 o 
   6   1   6       51.15       41.44      2.96 o 
   7   1   6       14.33       12.95      2.59 o 
   8   1   6        7.50        5.36      2.22 o 
  -8   2   6       18.93       16.09      3.51 o 
  -7   2   6        0.13        0.37      2.59 o 
  -6   2   6       53.93       61.05      3.70 o 
  -5   2   6       19.76       24.41      2.40 o 
  -4   2   6      143.36      158.36      4.45 o 
  -3   2   6       30.53       32.74      2.22 o 
  -2   2   6       66.90       68.49      2.59 o 
  -1   2   6       40.68       49.40      2.04 o 
   0   2   6        8.00        9.20      0.92 o 
   1   2   6      338.50      376.90      5.39 o 
   2   2   6       88.97       96.09      2.96 o 
   3   2   6        2.19        2.40      1.29 o 
   4   2   6        0.16       -1.48      1.48 o 
   5   2   6        8.18        6.10      1.85 o 
   6   2   6       16.95       17.94      2.22 o 
   7   2   6        0.14        0.00      1.85 o 
  -7   3   6        0.81        2.96      2.59 o 
  -6   3   6       14.11       14.98      2.77 o 
  -5   3   6      172.02      176.14      5.37 o 
  -4   3   6      110.79      115.71      4.26 o 
  -3   3   6       15.52       14.98      1.66 o 
  -2   3   6       28.21       28.86      2.03 o 
  -1   3   6       68.82       75.52      2.78 o 
   0   3   6      228.49      208.18      6.49 o 
   1   3   6        2.03        1.29      1.29 o 
   2   3   6      485.60      522.17      7.07 o 
   3   3   6       21.01       20.90      1.85 o 
   4   3   6       42.05       41.25      2.59 o 
   5   3   6       17.77       14.80      2.40 o 
   6   3   6       47.38       48.47      3.70 o 
   7   3   6        0.57        1.66      1.85 o 
  -7   4   6        8.84        3.70      2.96 o 
  -6   4   6        7.67        7.77      2.40 o 
  -5   4   6       48.41       43.66      3.33 o 
  -4   4   6       10.54       10.73      2.03 o 
  -3   4   6        0.09        0.37      1.48 o 
  -2   4   6        1.89        1.66      1.66 o 
  -1   4   6        1.95        2.40      1.29 o 
   0   4   6        0.24       -0.53      1.57 o 
   1   4   6       20.05       22.75      1.85 o 
   2   4   6       48.61       53.65      2.96 o 
   3   4   6       28.00       33.66      2.40 o 
   4   4   6       25.86       29.78      2.77 o 
   5   4   6        2.77        4.07      1.66 o 
   6   4   6       18.90       23.86      2.59 o 
   7   4   6        2.32        4.44      2.40 o 
  -6   5   6        0.51       -0.92      2.77 o 
  -5   5   6        3.26        4.81      2.40 o 
  -4   5   6        8.33       12.20      2.59 o 
  -3   5   6        0.06        2.03      1.66 o 
  -2   5   6       20.62       20.90      2.40 o 
  -1   5   6        3.43        5.36      1.48 o 
   0   5   6       38.84       36.26      1.83 o 
   1   5   6       39.88       44.58      2.77 o 
   2   5   6        2.49        2.96      1.85 o 
   3   5   6       15.78       14.61      2.40 o 
   4   5   6       24.89       24.23      2.96 o 
   5   5   6        0.71        6.47      1.85 o 
   6   5   6        5.43        9.25      2.40 o 
  -6   6   6        0.17        2.22      2.59 o 
  -5   6   6        4.23        3.33      2.77 o 
  -4   6   6        0.11        2.03      2.40 o 
  -3   6   6       10.23        8.69      2.40 o 
  -2   6   6        2.71        5.73      2.03 o 
  -1   6   6        0.18        2.96      1.66 o 
   0   6   6       57.31       59.23      2.35 o 
   1   6   6       45.94       47.91      3.14 o 
   2   6   6        4.52        1.85      2.22 o 
   3   6   6        2.38       -0.18      2.40 o 
   4   6   6        4.15        4.25      2.22 o 
   5   6   6        1.63        2.59      2.03 o 
  -4   7   6        0.19       -1.11      2.40 o 
  -3   7   6       29.17       33.66      3.51 o 
  -2   7   6        1.13       -0.92      2.40 o 
  -1   7   6        0.04       -0.74      2.03 o 
   0   7   6       25.47       22.25      2.03 o 
   1   7   6       15.22       12.76      2.59 o 
   2   7   6        0.58        1.29      2.03 o 
   3   7   6        6.31        4.07      2.77 o 
   4   7   6        0.04        3.33      2.40 o 
  -3   8   6        0.14       -1.85      2.77 o 
  -2   8   6        2.65        6.29      2.40 o 
  -1   8   6        1.90        2.22      2.22 o 
   0   8   6       11.59       12.48      2.02 o 
   1   8   6        1.91        2.96      2.22 o 
   2   8   6        3.21        7.03      2.40 o 
  -2  -8   7        4.54        4.81      2.77 o 
  -1  -8   7        1.67        0.18      2.59 o 
   0  -8   7       31.46       35.33      2.87 o 
   1  -8   7        0.24        0.92      2.40 o 
   2  -8   7        6.80        3.51      2.59 o 
   3  -8   7        0.52       -0.37      2.22 o 
  -4  -7   7        3.01        5.18      2.03 o 
  -3  -7   7       17.82       19.97      3.33 o 
  -2  -7   7        2.19        2.96      2.22 o 
  -1  -7   7        0.79       -0.37      2.22 o 
   0  -7   7       58.44       59.08      2.81 o 
   1  -7   7        3.00        3.51      2.03 o 
   2  -7   7        1.66        0.55      2.22 o 
   3  -7   7        1.42        6.10      2.22 o 
   4  -7   7        1.25        2.40      2.40 o 
  -5  -6   7        0.82        0.92      2.40 o 
  -4  -6   7        0.27       -1.29      2.03 o 
  -3  -6   7       20.25       20.34      2.96 o 
  -2  -6   7       11.27        9.80      2.22 o 
  -1  -6   7       11.78       13.87      2.22 o 
   0  -6   7        5.47        8.88      2.31 o 
   1  -6   7        7.46        8.14      1.85 o 
   2  -6   7       10.19       10.54      2.22 o 
   3  -6   7       11.90       12.76      2.40 o 
   4  -6   7        3.00        5.55      2.03 o 
   5  -6   7       15.80       12.95      3.33 o 
   6  -6   7        2.64        1.11      3.33 o 
  -6  -5   7        0.06        0.37      2.03 o 
  -5  -5   7       63.32       60.68      4.26 o 
  -4  -5   7       26.35       24.41      2.77 o 
  -3  -5   7        1.84        6.10      1.85 o 
  -2  -5   7       47.91       43.66      2.96 o 
  -1  -5   7       37.32       32.74      2.59 o 
   0  -5   7       34.94       35.86      2.03 o 
   1  -5   7       15.27       21.08      2.22 o 
   2  -5   7        8.93       11.84      1.85 o 
   3  -5   7       39.62       38.85      3.14 o 
   4  -5   7        0.97        0.00      2.03 o 
   5  -5   7       39.00       45.50      3.51 o 
   6  -5   7       50.79       50.13      4.44 o 
  -6  -4   7        1.28        3.14      2.22 o 
  -5  -4   7        4.66        4.25      2.22 o 
  -4  -4   7        5.56        3.51      2.03 o 
  -3  -4   7      181.77      167.85      5.00 o 
  -2  -4   7        1.60        3.33      1.48 o 
  -1  -4   7        0.09        0.18      1.29 o 
   0  -4   7      172.99      192.32      3.34 o 
   1  -4   7        7.51       11.10      1.48 o 
   2  -4   7       74.09       79.76      3.33 o 
   3  -4   7        7.95        9.25      1.85 o 
   4  -4   7       99.55      103.10      4.26 o 
   5  -4   7      190.18      207.09      6.30 o 
   6  -4   7       10.45       15.16      2.59 o 
   7  -4   7       21.07       24.04      3.33 o 
  -7  -3   7        0.13       -2.40      2.40 o 
  -6  -3   7       31.90       34.77      3.14 o 
  -5  -3   7       17.69       21.82      2.22 o 
  -4  -3   7      105.90      106.44      4.26 o 
  -3  -3   7       22.78       20.72      2.22 o 
  -2  -3   7       15.92       15.72      1.66 o 
  -1  -3   7      339.62      375.27      5.94 o 
   0  -3   7        0.88        0.98      0.84 o 
   1  -3   7        6.76        7.58      1.48 o 
   2  -3   7      122.11      130.57      3.70 o 
   3  -3   7       39.62       41.25      2.59 o 
   4  -3   7       57.69       63.09      3.15 o 
   5  -3   7        1.69        4.25      2.22 o 
   6  -3   7        2.25        4.07      2.40 o 
   7  -3   7        0.79        3.51      2.22 o 
  -7  -2   7        0.88        3.51      2.03 o 
  -6  -2   7        4.94        3.88      2.40 o 
  -5  -2   7        7.36        4.62      1.85 o 
  -4  -2   7       28.33       30.89      2.40 o 
  -3  -2   7      163.31      174.73      4.45 o 
  -2  -2   7        3.96        3.88      1.29 o 
  -1  -2   7        3.40        5.92      1.29 o 
   0  -2   7      124.78      134.15      2.36 o 
   1  -2   7      140.36      152.70      3.71 o 
   2  -2   7      466.56      525.87      6.89 o 
   3  -2   7       82.22       85.15      3.33 o 
   4  -2   7       18.27       17.20      2.22 o 
   5  -2   7        0.00       -0.92      1.85 o 
   6  -2   7       12.14        8.14      2.59 o 
   7  -2   7        0.00        0.37      2.03 o 
  -7  -1   7        3.76        2.77      2.59 o 
  -6  -1   7       41.84       39.22      3.33 o 
  -5  -1   7        0.19       -1.11      1.66 o 
  -4  -1   7        2.78        2.96      1.48 o 
  -3  -1   7       61.99       53.11      2.59 o 
  -2  -1   7        7.04       10.36      1.48 o 
  -1  -1   7      876.13      905.72      8.07 o 
   0  -1   7     1165.96     1272.08      6.67 o 
   1  -1   7      531.76      562.52      6.34 o 
   2  -1   7      292.48      329.50      5.20 o 
   3  -1   7       35.01       32.56      2.22 o 
   4  -1   7       21.64       19.05      2.03 o 
   5  -1   7       65.64       67.91      3.33 o 
   6  -1   7        0.69       -1.85      1.85 o 
   7  -1   7        1.72       -1.85      2.03 o 
  -8   0   7        0.60        1.29      2.40 o 
  -7   0   7        0.32       -1.85      1.85 o 
  -6   0   7        0.62        2.59      1.66 o 
  -5   0   7        2.85        4.44      1.66 o 
  -4   0   7       27.04       24.97      2.03 o 
  -3   0   7       10.90       14.79      1.66 o 
  -2   0   7      469.93      518.74      6.52 o 
  -1   0   7      177.07      183.25      3.71 o 
   0   0   7       39.03       39.16      1.31 o 
   1   0   7      290.81      306.63      4.65 o 
   2   0   7      160.59      178.14      3.89 o 
   3   0   7      157.27      158.62      3.89 o 
   4   0   7        0.43        1.66      1.29 o 
   5   0   7       11.37       10.54      2.03 o 
   6   0   7       25.29       24.41      2.59 o 
   7   0   7       19.42       16.83      2.59 o 
  -7   1   7       18.60       28.11      2.96 o 
  -6   1   7        0.04       -1.85      2.03 o 
  -5   1   7       92.26       96.24      4.07 o 
  -4   1   7        9.66        5.73      1.85 o 
  -3   1   7       22.51       16.28      1.66 o 
  -2   1   7       50.00       50.52      2.22 o 
  -1   1   7     1146.53     1159.30      9.23 o 
   0   1   7      202.37      203.19      2.76 o 
   1   1   7      269.08      285.84      4.64 o 
   2   1   7      240.55      259.62      4.82 o 
   3   1   7       30.99       28.12      2.03 o 
   4   1   7        7.01        8.14      1.85 o 
   5   1   7        1.38       -0.55      1.48 o 
   6   1   7        3.60        3.14      1.85 o 
   7   1   7        1.45        1.11      2.03 o 
  -7   2   7        1.87       -2.77      2.77 o 
  -6   2   7       36.88       39.77      3.33 o 
  -5   2   7       14.24       16.09      2.22 o 
  -4   2   7      282.49      319.05      6.31 o 
  -3   2   7      129.09      126.87      3.89 o 
  -2   2   7      114.01      113.16      3.33 o 
  -1   2   7        0.00       -1.11      1.11 o 
   0   2   7        0.02       -0.46      0.65 o 
   1   2   7        4.39        3.51      1.11 o 
   2   2   7        1.07        1.48      1.11 o 
   3   2   7       19.65       17.02      1.85 o 
   4   2   7       33.40       31.26      2.40 o 
   5   2   7       69.46       63.65      3.52 o 
   6   2   7       64.86       58.09      3.89 o 
   7   2   7        0.32        2.03      2.03 o 
  -7   3   7        5.64        4.99      2.40 o 
  -6   3   7        1.25        3.70      2.22 o 
  -5   3   7        4.61       -0.74      2.59 o 
  -4   3   7        1.37        3.88      1.85 o 
  -3   3   7        6.67        4.81      1.66 o 
  -2   3   7      108.77      120.91      3.70 o 
  -1   3   7       15.74       12.39      1.66 o 
   0   3   7      120.04      120.30      2.49 o 
   1   3   7        4.84        3.88      1.48 o 
   2   3   7       73.69       75.33      2.96 o 
   3   3   7        5.72        5.18      1.66 o 
   4   3   7       45.16       42.92      2.96 o 
   5   3   7       10.68       11.47      2.03 o 
   6   3   7       11.97       14.42      2.59 o 
   7   3   7        2.41       -1.11      2.40 o 
  -7   4   7        9.48        9.99      3.51 o 
  -6   4   7        1.39       -0.92      2.77 o 
  -5   4   7        5.81        3.33      2.77 o 
  -4   4   7       26.45       27.56      2.77 o 
  -3   4   7        9.07        8.51      1.85 o 
  -2   4   7        0.30        3.14      1.48 o 
  -1   4   7        4.33        4.99      1.29 o 
   0   4   7        1.65        2.03      1.05 o 
   1   4   7       29.64       34.03      2.40 o 
   2   4   7       10.61       10.54      1.85 o 
   3   4   7        2.31        0.18      1.66 o 
   4   4   7        2.32        5.92      1.66 o 
   5   4   7        8.42       12.20      2.40 o 
   6   4   7        2.88        3.51      2.40 o 
  -6   5   7       42.65       48.83      4.07 o 
  -5   5   7       17.05       14.24      2.77 o 
  -4   5   7       13.63       16.27      2.59 o 
  -3   5   7        1.07        0.92      1.85 o 
  -2   5   7       28.85       28.48      2.77 o 
  -1   5   7       33.71       28.67      2.59 o 
   0   5   7        0.04       -1.06      1.06 o 
   1   5   7       61.70       55.69      3.15 o 
   2   5   7        2.09        2.03      1.85 o 
   3   5   7       39.05       39.77      2.96 o 
   4   5   7       23.24       26.63      2.77 o 
   5   5   7        6.69        5.92      2.40 o 
   6   5   7        0.01       -1.66      2.40 o 
  -5   6   7        5.17       11.28      2.77 o 
  -4   6   7        2.61        0.18      2.59 o 
  -3   6   7        4.18        5.73      2.22 o 
  -2   6   7        1.18        0.37      2.03 o 
  -1   6   7        0.10        0.55      1.85 o 
   0   6   7        1.93        1.44      1.29 o 
   1   6   7        9.53       12.94      2.22 o 
   2   6   7        1.47        5.18      1.85 o 
   3   6   7        0.31        0.55      2.03 o 
   4   6   7        7.91        7.95      2.77 o 
   5   6   7        1.39        0.37      2.40 o 
  -4   7   7        0.00        0.74      2.59 o 
  -3   7   7        1.67        6.84      2.40 o 
  -2   7   7        2.35        5.92      2.22 o 
  -1   7   7        2.82        2.22      2.22 o 
   0   7   7        2.54        7.28      3.98 o 
   1   7   7        3.61        3.70      2.40 o 
   2   7   7        2.04        2.59      2.22 o 
   3   7   7        9.04       13.68      2.59 o 
   4   7   7        2.55        7.77      2.40 o 
  -2   8   7        0.54       -2.22      2.40 o 
  -1   8   7        5.36        5.92      2.59 o 
   0   8   7       15.19       14.88      2.29 o 
   1   8   7        1.98        3.70      2.22 o 
  -2  -8   8        0.21       -1.85      2.40 o 
  -1  -8   8        0.73        3.14      2.59 o 
   0  -8   8       20.78       24.55      4.07 o 
   1  -8   8        5.43        9.06      2.59 o 
   2  -8   8        1.92       -0.92      2.59 o 
  -4  -7   8        1.30       -2.77      2.77 o 
  -3  -7   8        0.11       -1.11      2.59 o 
  -2  -7   8        3.88        5.36      2.22 o 
  -1  -7   8       25.25       27.93      3.33 o 
   0  -7   8       32.80       30.01      2.55 o 
   1  -7   8        4.89        3.70      2.22 o 
   2  -7   8        2.67        4.62      2.03 o 
   3  -7   8        2.22        3.51      2.40 o 
   4  -7   8        0.01        0.00      2.59 o 
  -5  -6   8        0.07        3.88      2.22 o 
  -4  -6   8        0.08        1.66      2.03 o 
  -3  -6   8       18.21       19.23      2.96 o 
  -2  -6   8        0.06       -0.55      2.03 o 
  -1  -6   8       46.91       44.58      3.51 o 
   0  -6   8        4.01        3.01      1.50 o 
   1  -6   8       19.34       20.16      2.59 o 
   2  -6   8        0.87       -0.37      1.85 o 
   3  -6   8        0.28       -0.18      2.22 o 
   4  -6   8        4.58        6.66      2.40 o 
   5  -6   8        2.15        2.40      2.77 o 
  -6  -5   8        0.37        3.33      2.22 o 
  -5  -5   8        3.48       -0.55      2.22 o 
  -4  -5   8       44.49       54.20      3.51 o 
  -3  -5   8       19.06       22.75      2.40 o 
  -2  -5   8        0.65        1.48      1.66 o 
  -1  -5   8      129.05      126.46      4.63 o 
   0  -5   8        4.95        2.17      1.24 o 
   1  -5   8        6.69        6.84      1.85 o 
   2  -5   8        3.39       -0.74      1.85 o 
   3  -5   8       20.52       18.68      2.59 o 
   4  -5   8        0.44       -2.03      2.03 o 
   5  -5   8       80.00       77.16      4.63 o 
   6  -5   8       88.62       93.63      5.18 o 
  -6  -4   8        0.69        2.77      2.40 o 
  -5  -4   8        1.94       -0.37      2.40 o 
  -4  -4   8       35.11       37.18      3.14 o 
  -3  -4   8       23.88       24.97      2.40 o 
  -2  -4   8        5.43        5.18      1.48 o 
  -1  -4   8        1.27        3.70      1.48 o 
   0  -4   8       15.75       16.70      1.31 o 
   1  -4   8       54.66       49.40      2.78 o 
   2  -4   8        7.54        7.21      1.85 o 
   3  -4   8       41.52       40.70      2.96 o 
   4  -4   8       42.42       40.51      3.14 o 
   5  -4   8       57.89       62.16      4.07 o 
   6  -4   8        5.49        6.84      2.59 o 
   7  -4   8        7.56        9.62      2.59 o 
  -7  -3   8        4.03        4.44      2.59 o 
  -6  -3   8       41.30       40.51      3.51 o 
  -5  -3   8       67.11       57.36      3.70 o 
  -4  -3   8        0.01       -1.85      1.85 o 
  -3  -3   8      107.47      120.15      4.26 o 
  -2  -3   8      153.22      157.09      4.45 o 
  -1  -3   8       90.63       91.64      3.33 o 
   0  -3   8       20.01       20.73      1.31 o 
   1  -3   8      103.22      124.79      3.70 o 
   2  -3   8       45.79       47.92      2.59 o 
   3  -3   8        0.02       -1.48      1.48 o 
   4  -3   8      147.15      148.71      4.81 o 
   5  -3   8      163.99      168.34      5.56 o 
   6  -3   8       14.21       12.21      3.14 o 
   7  -3   8        0.91        0.74      2.59 o 
  -7  -2   8        0.98        3.70      2.22 o 
  -6  -2   8        0.30       -0.37      2.03 o 
  -5  -2   8        3.98        2.03      2.03 o 
  -4  -2   8      365.00      368.66      7.05 o 
  -3  -2   8       55.13       52.73      2.78 o 
  -2  -2   8        4.85        2.77      1.48 o 
  -1  -2   8      109.43      134.27      3.52 o 
   0  -2   8        0.93        0.91      0.83 o 
   1  -2   8      148.42      151.94      3.71 o 
   2  -2   8       53.84       46.26      2.59 o 
   3  -2   8       45.60       47.55      2.59 o 
   4  -2   8      435.58      434.91      7.62 o 
   5  -2   8        0.35        0.92      1.66 o 
   6  -2   8      103.40      103.83      4.81 o 
   7  -2   8        1.71        2.22      2.22 o 
  -7  -1   8        2.11        4.62      2.03 o 
  -6  -1   8       18.49       22.38      2.96 o 
  -5  -1   8       82.32       87.53      3.89 o 
  -4  -1   8      131.26      131.85      4.26 o 
  -3  -1   8       54.98       48.85      2.59 o 
  -2  -1   8       67.36       77.18      2.78 o 
  -1  -1   8        5.43        2.59      1.11 o 
   0  -1   8        0.18        0.28      1.76 o 
   1  -1   8      179.82      196.35      4.26 o 
   2  -1   8      144.17      159.34      3.89 o 
   3  -1   8      106.47       99.43      3.52 o 
   4  -1   8       36.04       41.07      2.77 o 
   5  -1   8        5.31        4.44      2.03 o 
   6  -1   8        6.42        9.25      2.22 o 
   7  -1   8        1.57        2.22      2.22 o 
  -7   0   8        0.00        2.40      2.40 o 
  -6   0   8        0.83       -0.55      2.03 o 
  -5   0   8       21.32       22.75      2.40 o 
  -4   0   8      167.14      178.59      4.82 o 
  -3   0   8      120.10      116.30      3.70 o 
  -2   0   8       19.43       24.41      1.85 o 
  -1   0   8      125.55      146.55      3.52 o 
   0   0   8       10.12       11.97      0.97 o 
   1   0   8      483.42      515.06      6.52 o 
   2   0   8       68.35       71.26      2.78 o 
   3   0   8        0.39        1.66      1.29 o 
   4   0   8       13.32       15.35      2.03 o 
   5   0   8        3.57        4.44      2.03 o 
   6   0   8        2.76        4.07      2.03 o 
   7   0   8        0.52       -1.29      1.85 o 
  -7   1   8       32.69       39.21      3.70 o 
  -6   1   8       11.52        8.69      2.77 o 
  -5   1   8       34.05       30.70      2.96 o 
  -4   1   8      146.16      139.09      4.26 o 
  -3   1   8        3.29        3.70      1.48 o 
  -2   1   8      210.73      233.85      4.82 o 
  -1   1   8      727.60      802.76      8.22 o 
   0   1   8      545.78      565.41     10.35 o 
   1   1   8       52.75       45.52      2.22 o 
   2   1   8       55.92       58.11      2.59 o 
   3   1   8        6.75        7.21      1.66 o 
   4   1   8       41.91       44.95      2.77 o 
   5   1   8        6.01        2.22      2.03 o 
   6   1   8        1.66       -1.11      2.03 o 
   7   1   8        0.38        0.18      2.03 o 
  -7   2   8        0.72        0.74      2.40 o 
  -6   2   8        1.53        2.59      2.22 o 
  -5   2   8       83.65       82.16      4.07 o 
  -4   2   8        2.76        3.70      2.03 o 
  -3   2   8       11.77       10.73      1.85 o 
  -2   2   8       50.61       53.10      2.59 o 
  -1   2   8       43.62       51.62      2.59 o 
   0   2   8       46.94       49.44      2.50 o 
   1   2   8      220.43      210.69      4.64 o 
   2   2   8      153.11      148.96      4.08 o 
   3   2   8       45.44       43.48      2.59 o 
   4   2   8        3.38        4.99      1.66 o 
   5   2   8        3.98        3.51      1.66 o 
   6   2   8       44.26       40.51      3.51 o 
   7   2   8        0.26        1.48      1.85 o 
  -7   3   8        2.44       -1.11      2.96 o 
  -6   3   8       18.05       17.94      3.51 o 
  -5   3   8        2.93        5.36      2.22 o 
  -4   3   8       55.31       60.50      3.52 o 
  -3   3   8        0.69       -1.66      1.66 o 
  -2   3   8      204.26      220.94      5.19 o 
  -1   3   8      198.25      194.45      4.82 o 
   0   3   8       77.10       74.91      2.22 o 
   1   3   8       76.68       84.40      3.15 o 
   2   3   8       24.15       23.30      2.03 o 
   3   3   8       27.12       29.22      2.40 o 
   4   3   8        3.02       -0.74      1.85 o 
   5   3   8        7.95        4.62      2.40 o 
   6   3   8        0.01        0.00      2.03 o 
   7   3   8        7.01       13.31      2.59 o 
  -6   4   8        0.11       -2.77      2.77 o 
  -5   4   8      140.11      149.22      5.55 o 
  -4   4   8       70.90       69.02      3.89 o 
  -3   4   8       13.78       16.09      2.03 o 
  -2   4   8        1.76        2.03      1.66 o 
  -1   4   8        4.21        2.03      1.66 o 
   0   4   8        2.14        0.70      1.11 o 
   1   4   8        6.88        7.77      1.85 o 
   2   4   8        0.23       -0.55      1.66 o 
   3   4   8       12.28        9.80      2.22 o 
   4   4   8       25.45       24.78      2.77 o 
   5   4   8       58.50       57.35      3.88 o 
   6   4   8        2.80        4.25      2.40 o 
  -6   5   8        0.39       -0.55      2.77 o 
  -5   5   8        0.99        7.03      2.40 o 
  -4   5   8        0.57        5.73      2.22 o 
  -3   5   8       10.48        9.06      2.40 o 
  -2   5   8        4.26        7.40      2.03 o 
  -1   5   8       13.56       13.87      2.40 o 
   0   5   8        2.92        1.64      1.37 o 
   1   5   8       73.93       74.02      3.70 o 
   2   5   8       13.27       15.35      2.03 o 
   3   5   8       16.28       12.58      2.77 o 
   4   5   8       15.66       21.27      2.59 o 
   5   5   8        6.86        6.10      2.59 o 
  -5   6   8       14.73       16.46      3.33 o 
  -4   6   8        0.31        2.40      2.40 o 
  -3   6   8        0.09        2.77      2.03 o 
  -2   6   8        3.06        4.99      2.03 o 
  -1   6   8        0.42       -0.37      2.03 o 
   0   6   8        2.40        2.13      1.57 o 
   1   6   8       12.91       15.90      2.59 o 
   2   6   8        0.45        2.03      2.03 o 
   3   6   8        0.45        2.03      2.03 o 
   4   6   8        4.98        7.77      2.40 o 
  -4   7   8        0.88        7.40      2.22 o 
  -3   7   8        3.29        7.03      2.22 o 
  -2   7   8        5.51        4.25      2.59 o 
  -1   7   8        0.43       -0.37      2.22 o 
   0   7   8       12.02       11.70      2.02 o 
   1   7   8       11.12       12.20      2.59 o 
   2   7   8        4.50        3.51      2.40 o 
   3   7   8        9.59       10.91      2.96 o 
  -1   8   8        1.15        0.00      2.40 o 
   0   8   8        0.93        0.09      1.83 o 
  -1  -8   9        2.57        3.88      2.77 o 
   0  -8   9        7.18        8.51      2.08 o 
   1  -8   9        0.01       -1.29      2.59 o 
  -3  -7   9        3.76       12.94      2.59 o 
  -2  -7   9        5.26        2.40      2.96 o 
  -1  -7   9       74.66       71.42      4.44 o 
   0  -7   9       89.05       88.51      3.61 o 
   1  -7   9        4.77        7.21      2.40 o 
   2  -7   9        2.31       -1.85      2.22 o 
   3  -7   9       10.46       12.57      2.77 o 
   4  -7   9        1.08        4.25      2.59 o 
  -4  -6   9        0.70        4.07      2.40 o 
  -3  -6   9        3.84       -1.85      2.77 o 
  -2  -6   9        2.40       -0.92      2.40 o 
  -1  -6   9       65.81       77.71      4.44 o 
   0  -6   9       40.03       42.18      2.49 o 
   1  -6   9       12.68       11.47      2.59 o 
   2  -6   9        5.35        4.25      2.22 o 
   3  -6   9        1.51        2.59      2.22 o 
   4  -6   9       14.05       14.42      2.96 o 
   5  -6   9        2.14        0.00      3.14 o 
  -5  -5   9        0.26       -0.18      2.22 o 
  -4  -5   9        7.62        6.29      2.59 o 
  -3  -5   9       21.73       27.93      2.77 o 
  -2  -5   9       46.84       44.77      3.33 o 
  -1  -5   9      143.32      143.88      5.18 o 
   0  -5   9        5.36        5.27      1.44 o 
   1  -5   9        2.87        2.59      1.85 o 
   2  -5   9        3.92        2.77      1.66 o 
   3  -5   9        0.06       -1.85      1.85 o 
   4  -5   9        0.08        2.40      2.03 o 
   5  -5   9        2.95        2.03      2.40 o 
   6  -5   9        9.61        8.32      3.51 o 
  -6  -4   9        0.09       -1.66      2.40 o 
  -5  -4   9        0.81        1.11      2.22 o 
  -4  -4   9       77.38       87.15      4.26 o 
  -3  -4   9        0.00       -1.85      1.85 o 
  -2  -4   9       47.52       50.32      3.14 o 
  -1  -4   9       17.64       16.64      2.22 o 
   0  -4   9        6.35        5.83      1.18 o 
   1  -4   9       34.56       34.41      2.59 o 
   2  -4   9       17.25       16.46      2.22 o 
   3  -4   9        9.46        7.77      2.03 o 
   4  -4   9        1.15       -0.55      2.03 o 
   5  -4   9       21.02       21.45      3.14 o 
   6  -4   9        0.01       -0.74      2.22 o 
  -6  -3   9        3.11        2.40      2.40 o 
  -5  -3   9       82.59       83.27      4.44 o 
  -4  -3   9       13.61        9.62      2.40 o 
  -3  -3   9       11.01       13.31      2.03 o 
  -2  -3   9      136.24      137.04      4.26 o 
  -1  -3   9        0.26        2.40      1.29 o 
   0  -3   9       12.99       14.18      1.76 o 
   1  -3   9       20.14       19.60      2.03 o 
   2  -3   9        7.57        5.36      1.85 o 
   3  -3   9        7.48        5.55      1.85 o 
   4  -3   9      147.45      135.73      5.00 o 
   5  -3   9      181.40      174.65      5.93 o 
   6  -3   9       28.73       28.48      3.33 o 
   7  -3   9        0.00        0.55      2.22 o 
  -7  -2   9        1.36        1.66      2.40 o 
  -6  -2   9        1.19        4.44      2.03 o 
  -5  -2   9        2.04        5.73      2.03 o 
  -4  -2   9        1.77        3.33      2.03 o 
  -3  -2   9        0.00       -1.66      1.85 o 
  -2  -2   9       62.34       70.32      2.96 o 
  -1  -2   9       27.76       31.26      2.22 o 
   0  -2   9       24.56       23.50      1.57 o 
   1  -2   9       45.57       40.89      2.41 o 
   2  -2   9       26.23       25.90      2.03 o 
   3  -2   9        3.87        1.48      1.48 o 
   4  -2   9      295.79      306.95      6.68 o 
   5  -2   9        7.80       12.02      2.22 o 
   6  -2   9       44.26       48.83      3.88 o 
   7  -2   9        0.01        1.29      2.22 o 
  -7  -1   9       13.31       10.73      2.96 o 
  -6  -1   9      101.00      110.67      5.00 o 
  -5  -1   9       52.46       55.68      3.33 o 
  -4  -1   9       80.09       73.66      3.52 o 
  -3  -1   9      146.89      163.37      4.45 o 
  -2  -1   9      123.65      115.19      3.52 o 
  -1  -1   9       13.46       10.73      1.66 o 
   0  -1   9      192.24      197.62      3.80 o 
   1  -1   9       18.26       22.01      1.85 o 
   2  -1   9       84.06       78.12      2.96 o 
   3  -1   9      195.53      201.82      5.00 o 
   4  -1   9      298.90      299.57      6.49 o 
   5  -1   9       11.40        8.88      2.40 o 
   6  -1   9        0.11       -2.03      2.03 o 
   7  -1   9        0.17        2.22      2.22 o 
  -7   0   9        0.10       -2.40      2.59 o 
  -6   0   9        6.19        7.03      2.40 o 
  -5   0   9      175.88      181.51      5.56 o 
  -4   0   9       14.71       14.98      2.22 o 
  -3   0   9       14.50       16.83      1.85 o 
  -2   0   9        0.14        0.74      0.92 o 
  -1   0   9        0.01        0.18      1.11 o 
   0   0   9       68.67       75.35      2.87 o 
   1   0   9        0.25       -0.37      1.11 o 
   2   0   9       59.72       56.07      2.59 o 
   3   0   9      364.93      353.02      6.50 o 
   4   0   9      101.27       97.55      4.07 o 
   5   0   9      211.53      205.29      5.93 o 
   6   0   9        5.88        2.96      2.03 o 
   7   0   9        4.56        5.36      2.22 o 
  -7   1   9        6.67        4.62      2.96 o 
  -6   1   9        4.73        0.00      2.59 o 
  -5   1   9       12.69        9.43      2.59 o 
  -4   1   9       54.55       56.61      2.96 o 
  -3   1   9        5.40        5.18      1.48 o 
  -2   1   9        4.73        5.73      1.48 o 
  -1   1   9       11.09        7.40      1.66 o 
   0   1   9       42.56       52.23      3.52 o 
   1   1   9        6.87        7.03      1.48 o 
   2   1   9        0.62        0.37      1.29 o 
   3   1   9       85.18       96.43      3.70 o 
   4   1   9        1.59        1.85      1.48 o 
   5   1   9       57.68       49.58      3.33 o 
   6   1   9        2.08        1.85      1.85 o 
   7   1   9        1.04        0.00      2.59 o 
  -7   2   9        4.53        7.40      2.96 o 
  -6   2   9        2.22        4.44      2.59 o 
  -5   2   9       73.80       70.50      3.89 o 
  -4   2   9       72.39       74.20      3.70 o 
  -3   2   9       23.38       18.31      2.22 o 
  -2   2   9        0.56        1.29      1.29 o 
  -1   2   9        3.29        6.10      1.48 o 
   0   2   9       45.23       48.80      1.70 o 
   1   2   9      128.39      127.61      3.89 o 
   2   2   9       34.75       33.11      2.40 o 
   3   2   9       38.97       42.92      2.77 o 
   4   2   9        4.70        4.07      1.66 o 
   5   2   9        4.80        6.47      2.03 o 
   6   2   9        0.27       -0.74      2.03 o 
   7   2   9        4.92        8.51      2.77 o 
  -7   3   9       14.82       18.31      3.51 o 
  -6   3   9       14.58       15.53      2.96 o 
  -5   3   9       22.64       22.38      3.14 o 
  -4   3   9        0.30       -0.92      1.85 o 
  -3   3   9        3.22        3.70      1.85 o 
  -2   3   9      132.21      142.22      4.44 o 
  -1   3   9      273.97      287.70      6.12 o 
   0   3   9        1.38        2.11      1.11 o 
   1   3   9      175.98      173.24      4.82 o 
   2   3   9        1.15       -0.37      1.66 o 
   3   3   9       10.91       11.10      2.03 o 
   4   3   9       10.20       10.54      2.03 o 
   5   3   9       20.82       14.80      2.59 o 
   6   3   9        0.00       -1.48      2.22 o 
  -6   4   9        7.03        7.95      2.59 o 
  -5   4   9        0.57        5.55      2.40 o 
  -4   4   9        1.20       -1.29      2.03 o 
  -3   4   9        0.91       -1.48      1.85 o 
  -2   4   9        2.43        1.48      1.85 o 
  -1   4   9        1.39        2.77      1.66 o 
   0   4   9       22.46       19.62      4.16 o 
   1   4   9       16.68       18.68      2.40 o 
   2   4   9       15.17       15.72      2.03 o 
   3   4   9        0.31        1.48      1.66 o 
   4   4   9       10.13        8.69      2.40 o 
   5   4   9       24.86       24.97      3.33 o 
   6   4   9        4.20        5.18      2.40 o 
  -5   5   9        8.46       11.47      2.96 o 
  -4   5   9        1.86        2.22      2.22 o 
  -3   5   9       18.52       15.35      2.59 o 
  -2   5   9       38.90       40.69      3.14 o 
  -1   5   9        3.03        2.77      1.66 o 
   0   5   9       27.31       30.49      2.02 o 
   1   5   9        7.25        3.70      2.22 o 
   2   5   9       15.08       12.21      2.59 o 
   3   5   9        2.25        3.51      2.22 o 
   4   5   9       11.11       14.79      2.59 o 
   5   5   9        0.21        2.77      2.22 o 
  -4   6   9        0.88        1.66      2.40 o 
  -3   6   9        0.07        2.96      2.03 o 
  -2   6   9        0.98        0.00      2.40 o 
  -1   6   9        0.03       -0.18      2.03 o 
   0   6   9        1.08        0.71      1.50 o 
   1   6   9        3.15        6.10      2.22 o 
   2   6   9        5.43        6.66      2.22 o 
   3   6   9        4.27        5.92      2.59 o 
   4   6   9       12.94       12.39      3.14 o 
  -3   7   9        1.08       -0.55      2.40 o 
  -2   7   9        3.22        5.36      2.40 o 
  -1   7   9        0.40        0.74      2.22 o 
   0   7   9       24.57       25.52      2.21 o 
   1   7   9        4.54        3.14      2.59 o 
   2   7   9        3.64        4.07      2.77 o 
  -3  -7  10       14.56       16.83      3.33 o 
  -2  -7  10        8.90        4.07      2.96 o 
  -1  -7  10        0.03        0.92      2.40 o 
   0  -7  10       20.90       19.23      2.35 o 
   1  -7  10       11.26       10.36      2.59 o 
   2  -7  10        1.92        3.14      2.40 o 
   3  -7  10        2.32        2.96      2.59 o 
  -4  -6  10       21.85       20.34      3.33 o 
  -3  -6  10        8.07        7.58      2.96 o 
  -2  -6  10        2.42        1.11      2.40 o 
  -1  -6  10       20.83       17.57      3.14 o 
   0  -6  10        0.12        4.47      1.50 o 
   1  -6  10       12.20        9.62      2.77 o 
   2  -6  10        0.02       -1.85      2.03 o 
   3  -6  10        0.14       -2.59      2.59 o 
   4  -6  10        0.12        2.59      2.22 o 
  -5  -5  10        6.56        3.88      2.96 o 
  -4  -5  10       13.15       17.94      2.96 o 
  -3  -5  10       47.51       44.21      3.88 o 
  -2  -5  10       67.57       62.72      3.89 o 
  -1  -5  10      279.81      279.95      7.23 o 
   0  -5  10       16.20       19.10      2.50 o 
   1  -5  10        1.55        1.48      1.85 o 
   2  -5  10       20.92       17.20      2.59 o 
   3  -5  10        7.10       10.73      2.22 o 
   4  -5  10        3.00        2.59      2.40 o 
   5  -5  10       10.55       13.87      2.77 o 
  -6  -4  10        1.14       -2.59      2.59 o 
  -5  -4  10        0.15        2.40      2.22 o 
  -4  -4  10       34.78       38.66      3.51 o 
  -3  -4  10       27.91       31.26      2.96 o 
  -2  -4  10      101.79      110.50      4.81 o 
  -1  -4  10       89.63       94.58      4.07 o 
   0  -4  10       27.95       29.74      5.55 o 
   1  -4  10       16.75       17.75      2.03 o 
   2  -4  10        0.28       -0.37      1.85 o 
   3  -4  10       65.64       70.31      3.89 o 
   4  -4  10        0.54        4.07      1.85 o 
   5  -4  10       21.87       24.23      3.14 o 
   6  -4  10        0.01        2.03      2.40 o 
  -6  -3  10        0.62        1.48      2.22 o 
  -5  -3  10       22.84       19.42      3.14 o 
  -4  -3  10       65.51       65.87      3.89 o 
  -3  -3  10       25.52       24.78      2.59 o 
  -2  -3  10      165.61      159.30      5.19 o 
  -1  -3  10       17.23       18.68      2.03 o 
   0  -3  10        4.33        1.85      1.11 o 
   1  -3  10       42.77       41.07      2.59 o 
   2  -3  10        0.12        1.48      1.48 o 
   3  -3  10        9.44        8.69      2.03 o 
   4  -3  10       16.09       16.64      2.40 o 
   5  -3  10       25.41       28.85      3.14 o 
   6  -3  10        1.11        1.29      2.03 o 
  -6  -2  10        0.27       -2.40      2.40 o 
  -5  -2  10       69.99       74.19      4.26 o 
  -4  -2  10        4.88        3.70      2.03 o 
  -3  -2  10      123.96      136.27      4.63 o 
  -2  -2  10       17.09       16.64      2.22 o 
  -1  -2  10        1.26        0.37      1.29 o 
   0  -2  10       22.18       25.16      1.44 o 
   1  -2  10       54.53       48.11      2.59 o 
   2  -2  10        2.14        1.48      1.66 o 
   3  -2  10       16.24       20.71      2.03 o 
   4  -2  10       36.80       36.81      2.77 o 
   5  -2  10        0.12        0.74      2.22 o 
   6  -2  10        1.70        2.96      2.22 o 
   7  -2  10        0.42        0.55      2.59 o 
  -7  -1  10        0.35       -1.29      2.59 o 
  -6  -1  10       31.06       30.15      3.33 o 
  -5  -1  10        0.21        1.11      2.22 o 
  -4  -1  10      102.28      107.73      4.26 o 
  -3  -1  10       80.01       70.88      3.33 o 
  -2  -1  10       17.55       19.60      1.85 o 
  -1  -1  10       26.66       28.67      2.03 o 
   0  -1  10       41.72       49.62      2.68 o 
   1  -1  10        3.54        1.66      1.29 o 
   2  -1  10       24.86       25.52      2.22 o 
   3  -1  10      326.44      315.84      6.49 o 
   4  -1  10      352.99      365.37      7.42 o 
   5  -1  10       68.26       53.66      3.52 o 
   6  -1  10        1.52        4.25      1.85 o 
   7  -1  10        0.05        2.03      2.40 o 
  -7   0  10        4.43       10.17      2.40 o 
  -6   0  10        2.18        1.48      2.40 o 
  -5   0  10       26.35       30.70      2.96 o 
  -4   0  10        0.06        0.55      1.85 o 
  -3   0  10       13.84       12.58      2.03 o 
  -2   0  10       16.42       17.20      1.85 o 
  -1   0  10        0.00        2.77      1.11 o 
   0   0  10       64.19       66.46      2.50 o 
   1   0  10        0.04       -1.29      1.29 o 
   2   0  10      115.48      105.54      3.89 o 
   3   0  10      283.86      271.18      6.12 o 
   4   0  10        1.11        1.85      2.03 o 
   5   0  10       76.29       64.58      4.07 o 
   6   0  10        2.16        1.66      1.85 o 
   7   0  10        1.21       -0.37      2.59 o 
  -7   1  10       39.81       41.62      4.25 o 
  -6   1  10       39.89       46.80      3.70 o 
  -5   1  10       11.71       13.31      2.40 o 
  -4   1  10       12.24       14.24      2.22 o 
  -3   1  10       68.54       66.62      3.33 o 
  -2   1  10       11.74       13.87      1.66 o 
  -1   1  10       20.86       18.13      2.03 o 
   0   1  10      117.66      119.14      2.78 o 
   1   1  10      212.24      193.92      4.82 o 
   2   1  10       41.28       46.06      2.96 o 
   3   1  10      373.86      366.85      7.05 o 
   4   1  10       36.63       36.25      2.77 o 
   5   1  10        0.63       -0.55      2.03 o 
   6   1  10        0.68       -2.22      2.40 o 
   7   1  10        1.34        2.40      2.40 o 
  -7   2  10        0.22        0.74      2.77 o 
  -6   2  10       19.90       24.41      3.14 o 
  -5   2  10        0.92        2.40      2.22 o 
  -4   2  10        9.29        5.55      2.40 o 
  -3   2  10        0.34        4.81      1.48 o 
  -2   2  10        0.74        1.48      1.48 o 
  -1   2  10       19.02       19.79      2.03 o 
   0   2  10        3.86        2.82      1.11 o 
   1   2  10       36.61       34.78      2.40 o 
   2   2  10       43.48       45.32      2.77 o 
   3   2  10       89.83       89.58      3.89 o 
   4   2  10      148.54      133.88      5.00 o 
   5   2  10       37.12       35.88      3.33 o 
   6   2  10        4.54        3.70      2.22 o 
  -6   3  10        0.10        1.85      2.77 o 
  -5   3  10       11.30        5.92      2.77 o 
  -4   3  10        1.21       -2.03      2.03 o 
  -3   3  10        0.94        3.33      1.48 o 
  -2   3  10        8.49        7.77      2.03 o 
  -1   3  10       36.45       38.48      2.77 o 
   0   3  10        0.20        0.00      1.11 o 
   1   3  10       69.95       77.35      3.52 o 
   2   3  10        0.64       -1.48      2.03 o 
   3   3  10        0.88        1.48      1.48 o 
   4   3  10       48.89       52.17      3.33 o 
   5   3  10        9.47       14.42      2.22 o 
   6   3  10        2.54        0.55      2.40 o 
  -6   4  10        9.73        7.03      3.14 o 
  -5   4  10        5.96        6.47      2.59 o 
  -4   4  10        7.70       10.36      2.77 o 
  -3   4  10        0.41        2.22      1.66 o 
  -2   4  10        9.88       12.57      2.03 o 
  -1   4  10        4.59        4.07      1.85 o 
   0   4  10       65.18       58.75      2.49 o 
   1   4  10       89.83       87.54      4.07 o 
   2   4  10       38.06       39.40      3.14 o 
   3   4  10        0.25       -0.37      1.85 o 
   4   4  10        1.94        2.96      2.22 o 
   5   4  10        2.61        2.22      2.40 o 
  -5   5  10        0.53        0.37      2.77 o 
  -4   5  10        0.14       -1.29      2.40 o 
  -3   5  10       18.48       15.35      2.77 o 
  -2   5  10       76.25       81.23      4.26 o 
  -1   5  10        6.00        5.36      2.22 o 
   0   5  10       75.23       75.91      3.70 o 
   1   5  10        6.59        6.29      2.40 o 
   2   5  10       25.59       23.12      2.96 o 
   3   5  10        8.45        6.66      2.40 o 
   4   5  10       21.97       21.82      3.14 o 
   5   5  10        0.91        1.11      2.59 o 
  -4   6  10        0.03        5.92      2.59 o 
  -3   6  10        0.34        1.29      2.40 o 
  -2   6  10        1.18        2.03      2.22 o 
  -1   6  10        2.32        2.59      2.40 o 
   0   6  10        0.48       -0.65      1.70 o 
   1   6  10        2.28       -1.85      2.59 o 
   2   6  10        0.68        0.55      2.40 o 
   3   6  10        5.07        7.21      2.59 o 
  -2   7  10        0.33       -2.77      2.77 o 
  -1   7  10        5.84        5.73      2.59 o 
   0   7  10       11.64       14.27      2.15 o 
   1   7  10        4.67        1.85      2.96 o 
   2   7  10        0.63        3.51      2.40 o 
  -2  -7  11        0.67        2.40      2.59 o 
  -1  -7  11        4.55       10.72      2.59 o 
   0  -7  11        0.56        0.64      2.22 o 
   1  -7  11        1.39        1.29      2.59 o 
   2  -7  11        0.48        1.11      2.59 o 
  -4  -6  11        4.38        7.21      2.96 o 
  -3  -6  11        2.93        3.70      2.59 o 
  -2  -6  11        0.03        1.48      2.22 o 
  -1  -6  11        0.01       -1.29      2.22 o 
   0  -6  11        1.51       -0.19      1.63 o 
   1  -6  11        0.18        1.11      2.22 o 
   2  -6  11        7.26        7.95      2.59 o 
   3  -6  11        0.05       -2.59      2.59 o 
   4  -6  11        0.00        3.14      2.22 o 
  -5  -5  11        2.19        1.66      2.77 o 
  -4  -5  11       13.01       14.42      2.59 o 
  -3  -5  11       21.75       20.90      2.96 o 
  -2  -5  11        0.00        0.55      2.22 o 
  -1  -5  11       81.12       69.76      4.26 o 
   0  -5  11       37.61       43.82      2.29 o 
   1  -5  11        1.21        2.59      2.03 o 
   2  -5  11       16.84       18.12      2.77 o 
   3  -5  11        0.09       -2.22      2.22 o 
   4  -5  11        0.06       -0.55      2.40 o 
   5  -5  11        5.55        0.74      3.14 o 
  -5  -4  11        7.43        2.22      2.40 o 
  -4  -4  11        4.98        5.73      2.22 o 
  -3  -4  11        0.39        5.18      1.66 o 
  -2  -4  11       18.30       23.12      2.77 o 
  -1  -4  11        9.49        9.62      2.59 o 
   0  -4  11       25.47       23.21      1.83 o 
   1  -4  11       10.55        8.88      2.22 o 
   2  -4  11        0.99        2.59      2.03 o 
   3  -4  11        5.30        7.77      2.22 o 
   4  -4  11        5.95        6.47      2.40 o 
   5  -4  11       13.83       16.64      2.77 o 
   6  -4  11        1.06        0.00      2.59 o 
  -6  -3  11        0.82       -1.11      2.40 o 
  -5  -3  11        4.86        3.88      2.03 o 
  -4  -3  11       63.92       47.55      3.70 o 
  -3  -3  11       10.06        5.36      2.03 o 
  -2  -3  11      518.02      429.37      8.18 o 
  -1  -3  11      125.20      119.61      4.26 o 
   0  -3  11        3.32        2.77      1.48 o 
   1  -3  11        5.22        5.18      1.66 o 
   2  -3  11       93.57       85.88      3.89 o 
   3  -3  11        6.57        6.84      2.22 o 
   4  -3  11       24.15       23.49      2.96 o 
   5  -3  11       22.49       21.45      2.77 o 
   6  -3  11        2.13       -0.92      2.59 o 
  -6  -2  11        2.14       -0.74      2.59 o 
  -5  -2  11       17.42       12.58      2.59 o 
  -4  -2  11       32.32       27.93      2.77 o 
  -3  -2  11       90.19       73.66      4.07 o 
  -2  -2  11       44.56       36.07      3.14 o 
  -1  -2  11       33.51       34.59      2.40 o 
   0  -2  11       25.67       26.14      1.63 o 
   1  -2  11        1.60        4.25      1.29 o 
   2  -2  11      205.00      213.29      5.56 o 
   3  -2  11        1.34        4.44      1.66 o 
   4  -2  11       23.66       22.19      2.59 o 
   5  -2  11       10.18       10.54      2.59 o 
   6  -2  11        3.97        4.44      2.40 o 
  -6  -1  11        1.20       -0.92      2.40 o 
  -5  -1  11       16.59       16.64      2.77 o 
  -4  -1  11       12.25       10.17      2.40 o 
  -3  -1  11       58.50       50.70      3.15 o 
  -2  -1  11       27.30       31.07      2.40 o 
  -1  -1  11        9.19        6.84      1.66 o 
   0  -1  11        7.82        7.77      1.66 o 
   1  -1  11        1.06        0.37      1.48 o 
   2  -1  11        0.08        3.51      1.85 o 
   3  -1  11       55.10       58.46      3.33 o 
   4  -1  11       28.37       24.04      2.96 o 
   5  -1  11        0.43        0.55      2.03 o 
   6  -1  11        1.52        2.77      2.22 o 
  -6   0  11        3.01       -1.29      2.59 o 
  -5   0  11        1.52        2.96      2.40 o 
  -4   0  11       88.85       78.28      4.07 o 
  -3   0  11        9.71        8.14      2.03 o 
  -2   0  11       23.40       24.78      2.22 o 
  -1   0  11        0.58       -1.48      1.48 o 
   0   0  11       19.37       18.16      1.44 o 
   1   0  11       45.13       41.63      2.78 o 
   2   0  11      119.03      104.42      3.89 o 
   3   0  11       23.77       21.08      2.40 o 
   4   0  11        3.36        4.62      1.85 o 
   5   0  11        0.34       -0.92      2.22 o 
   6   0  11        0.21       -0.55      2.40 o 
  -6   1  11        1.30        0.00      2.59 o 
  -5   1  11       35.03       35.88      3.51 o 
  -4   1  11       20.67       16.64      2.40 o 
  -3   1  11       87.63       85.32      3.89 o 
  -2   1  11        4.41        3.51      1.66 o 
  -1   1  11       18.58       19.42      2.03 o 
   0   1  11        7.31        9.20      1.18 o 
   1   1  11      107.70      100.34      3.70 o 
   2   1  11      321.40      309.50      6.49 o 
   3   1  11      484.06      480.88      8.55 o 
   4   1  11       64.57       59.39      3.52 o 
   5   1  11        0.00       -0.92      1.85 o 
   6   1  11        2.42       -1.66      2.77 o 
  -6   2  11        1.40        1.85      2.77 o 
  -5   2  11        0.03        1.48      2.22 o 
  -4   2  11        1.25        2.77      1.85 o 
  -3   2  11        4.73        0.74      2.22 o 
  -2   2  11        0.59        1.66      1.66 o 
  -1   2  11        4.58        4.07      1.85 o 
   0   2  11        0.67        0.98      1.20 o 
   1   2  11       95.43       83.66      3.70 o 
   2   2  11      151.35      149.82      4.82 o 
   3   2  11       29.30       29.04      2.96 o 
   4   2  11       17.03       15.90      2.77 o 
   5   2  11       10.58       11.47      2.22 o 
   6   2  11        1.13        3.14      2.03 o 
  -6   3  11        1.53        1.85      2.77 o 
  -5   3  11        3.80        0.00      2.59 o 
  -4   3  11       26.12       25.52      2.96 o 
  -3   3  11        1.26        3.70      1.85 o 
  -2   3  11        0.02       -0.18      1.85 o 
  -1   3  11       46.84       46.99      2.96 o 
   0   3  11       30.63       32.70      1.76 o 
   1   3  11       36.46       37.37      3.14 o 
   2   3  11      257.31      260.82      6.67 o 
   3   3  11       81.98       81.98      4.07 o 
   4   3  11        0.35        0.74      2.03 o 
   5   3  11        0.00       -1.66      2.22 o 
   6   3  11        0.00       -0.37      2.22 o 
  -5   4  11        1.29        4.62      2.59 o 
  -4   4  11        1.72        1.29      2.40 o 
  -3   4  11        0.63        3.14      1.85 o 
  -2   4  11        3.18        0.74      2.22 o 
  -1   4  11        0.02       -1.66      2.03 o 
   0   4  11        0.67       -1.37      1.37 o 
   1   4  11        0.20        4.81      1.85 o 
   2   4  11       26.72       30.89      3.14 o 
   3   4  11       39.49       35.88      3.33 o 
   4   4  11       17.54       16.27      2.96 o 
   5   4  11        0.80        5.36      2.03 o 
  -5   5  11        0.95        1.85      2.77 o 
  -4   5  11        0.63       -2.22      2.22 o 
  -3   5  11        2.75        5.18      2.40 o 
  -2   5  11       27.89       30.15      3.33 o 
  -1   5  11        1.77       -1.85      2.22 o 
   0   5  11       31.17       29.88      2.22 o 
   1   5  11        1.28        2.22      2.22 o 
   2   5  11        2.19       -1.48      2.40 o 
   3   5  11        5.08        2.22      2.77 o 
   4   5  11        8.79       11.10      2.77 o 
  -3   6  11        3.51        4.07      2.59 o 
  -2   6  11        2.39        1.48      2.40 o 
  -1   6  11        6.96        5.73      2.40 o 
   0   6  11       12.60       14.89      1.96 o 
   1   6  11       15.73       18.31      3.33 o 
   2   6  11        5.41        7.03      2.77 o 
   3   6  11        1.13        4.44      2.22 o 
  -1   7  11        4.93        3.51      2.96 o 
   0   7  11        4.82        1.21      1.95 o 
  -1  -7  12        0.21       -0.18      2.77 o 
   0  -7  12        4.52        2.94      1.82 o 
   1  -7  12        1.30       -1.29      2.40 o 
  -3  -6  12        0.07        1.48      2.22 o 
  -2  -6  12        0.81        2.22      2.03 o 
  -1  -6  12        0.02       -1.48      2.22 o 
   0  -6  12        2.08        2.59      1.57 o 
   1  -6  12        1.22        5.18      2.22 o 
   2  -6  12        4.19        3.33      2.77 o 
   3  -6  12       43.75       38.10      4.25 o 
  -4  -5  12        1.11        2.40      2.77 o 
  -3  -5  12        0.43        5.36      2.03 o 
  -2  -5  12        7.16        3.51      2.40 o 
  -1  -5  12        5.31        3.51      2.40 o 
   0  -5  12        0.14        2.13      1.31 o 
   1  -5  12       17.56       20.90      2.77 o 
   2  -5  12       21.38       23.67      2.96 o 
   3  -5  12       22.77       22.93      3.33 o 
   4  -5  12        0.53        4.44      2.22 o 
  -5  -4  12        3.63        0.37      2.77 o 
  -4  -4  12        0.12       -2.40      2.40 o 
  -3  -4  12        0.02       -2.22      2.22 o 
  -2  -4  12        0.15        1.11      2.03 o 
  -1  -4  12       18.59       17.75      2.59 o 
   0  -4  12        0.01        1.81      1.24 o 
   1  -4  12       19.70       21.45      2.40 o 
   2  -4  12       13.24       16.64      2.77 o 
   3  -4  12        1.35        3.33      2.03 o 
   4  -4  12        4.19        1.48      2.40 o 
   5  -4  12        1.63       -0.55      2.40 o 
  -5  -3  12        0.01       -2.40      2.40 o 
  -4  -3  12       12.18       15.53      2.59 o 
  -3  -3  12        5.18        2.77      2.22 o 
  -2  -3  12      131.92      109.23      4.63 o 
  -1  -3  12      122.87      110.89      4.63 o 
   0  -3  12        0.01        1.02      1.05 o 
   1  -3  12       60.70       55.69      3.52 o 
   2  -3  12        0.96        0.55      2.22 o 
   3  -3  12        7.51        7.21      2.03 o 
   4  -3  12       14.99       15.53      2.77 o 
   5  -3  12        1.70        2.22      2.40 o 
   6  -3  12        4.30        3.88      2.40 o 
  -6  -2  12        0.33        1.48      2.77 o 
  -5  -2  12        0.17       -2.40      2.40 o 
  -4  -2  12        5.10        4.44      2.22 o 
  -3  -2  12       19.51       14.98      2.77 o 
  -2  -2  12       19.43       22.93      2.96 o 
  -1  -2  12        8.87       10.36      2.03 o 
   0  -2  12       42.18       36.86      1.96 o 
   1  -2  12        2.70       -0.55      1.85 o 
   2  -2  12      135.78      130.91      4.81 o 
   3  -2  12       10.72       13.31      2.22 o 
   4  -2  12       19.38       20.16      2.77 o 
   5  -2  12       10.03        7.03      2.59 o 
   6  -2  12        0.12        1.66      2.22 o 
  -6  -1  12        1.01        2.03      2.40 o 
  -5  -1  12        8.95       11.65      2.22 o 
  -4  -1  12        1.75        2.59      2.03 o 
  -3  -1  12      351.84      308.18      7.24 o 
  -2  -1  12      289.62      265.39      6.49 o 
  -1  -1  12        0.79       -1.85      1.85 o 
   0  -1  12        3.81        2.19      1.11 o 
   1  -1  12      352.26      338.72      6.87 o 
   2  -1  12       35.71       37.18      2.77 o 
   3  -1  12        6.10        3.70      2.22 o 
   4  -1  12       45.18       44.95      3.14 o 
   5  -1  12        3.45        6.29      2.03 o 
   6  -1  12        1.68        3.51      2.22 o 
  -6   0  12        0.02        0.18      2.22 o 
  -5   0  12        3.86        2.03      2.59 o 
  -4   0  12       79.79       77.53      4.44 o 
  -3   0  12       34.29       37.92      3.14 o 
  -2   0  12       52.38       44.03      2.96 o 
  -1   0  12       23.96       22.56      2.22 o 
   0   0  12        6.37        7.05      1.18 o 
   1   0  12      221.83      210.74      5.75 o 
   2   0  12        6.54        5.73      2.03 o 
   3   0  12       40.93       44.95      2.96 o 
   4   0  12       34.12       32.92      2.96 o 
   5   0  12        0.68       -0.37      2.03 o 
   6   0  12        1.30        1.85      2.22 o 
  -6   1  12        0.07       -0.55      2.77 o 
  -5   1  12       20.12       20.16      3.33 o 
  -4   1  12       38.23       42.36      3.70 o 
  -3   1  12        8.34        6.66      2.59 o 
  -2   1  12        2.12        2.59      1.85 o 
  -1   1  12        2.23        2.77      1.48 o 
   0   1  12        1.53        2.32      1.66 o 
   1   1  12       97.35       95.88      4.07 o 
   2   1  12        8.37        9.80      2.22 o 
   3   1  12       51.18       52.72      3.51 o 
   4   1  12        3.34        0.74      2.22 o 
   5   1  12        0.86        0.74      1.85 o 
   6   1  12        3.71        2.40      2.22 o 
  -6   2  12        1.36       -1.48      2.96 o 
  -5   2  12        9.38       10.91      2.77 o 
  -4   2  12        9.93       10.36      2.77 o 
  -3   2  12       16.31       15.72      2.59 o 
  -2   2  12       13.62        9.06      2.22 o 
  -1   2  12        2.32        0.92      1.66 o 
   0   2  12       96.48       92.18      2.81 o 
   1   2  12      232.62      215.74      5.93 o 
   2   2  12       20.39       19.60      2.77 o 
   3   2  12        0.07        2.40      1.85 o 
   4   2  12        0.18       -0.55      2.03 o 
   5   2  12        2.56        3.14      2.22 o 
   6   2  12        0.50        3.51      2.40 o 
  -5   3  12        0.37        0.55      2.96 o 
  -4   3  12       30.50       29.78      3.33 o 
  -3   3  12        6.34        5.55      2.40 o 
  -2   3  12       14.08       12.21      2.40 o 
  -1   3  12       10.85        9.99      2.03 o 
   0   3  12       70.16       66.15      2.62 o 
   1   3  12       66.57       65.87      3.70 o 
   2   3  12      218.14      214.37      6.48 o 
   3   3  12       52.28       47.91      3.70 o 
   4   3  12        2.78       -0.74      2.22 o 
   5   3  12        2.41        3.51      2.40 o 
  -5   4  12        4.98        2.22      2.96 o 
  -4   4  12        1.43        1.29      2.59 o 
  -3   4  12        2.01        1.11      2.22 o 
  -2   4  12        0.71        1.85      2.03 o 
  -1   4  12        0.15        2.77      2.03 o 
   0   4  12        1.18        0.83      1.44 o 
   1   4  12      101.48      109.56      4.81 o 
   2   4  12       25.83       29.59      3.14 o 
   3   4  12        0.97        0.74      2.40 o 
   4   4  12        5.55        4.25      2.40 o 
  -4   5  12        1.98       -0.74      2.40 o 
  -3   5  12        0.92        0.00      2.59 o 
  -2   5  12       14.33       23.49      2.96 o 
  -1   5  12        0.08        1.48      2.03 o 
   0   5  12       35.19       38.38      2.42 o 
   1   5  12       71.89       76.78      4.63 o 
   2   5  12       31.75       29.59      3.33 o 
   3   5  12        0.49       -0.18      2.40 o 
   4   5  12        0.99       -1.29      2.77 o 
  -2   6  12        0.11       -2.96      2.96 o 
  -1   6  12        1.91        4.62      2.22 o 
   0   6  12        0.01       -1.66      2.68 o 
   1   6  12       14.22       10.54      3.51 o 
   2   6  12        3.97       10.72      2.59 o 
  -2  -6  13        0.06       -1.66      2.40 o 
  -1  -6  13        3.47        3.51      2.77 o 
   0  -6  13        2.40        3.51      2.31 o 
   1  -6  13        0.33       -2.40      2.40 o 
   2  -6  13        7.52        9.43      2.59 o 
  -3  -5  13        0.20       -0.74      2.03 o 
  -2  -5  13        0.38        1.29      2.40 o 
  -1  -5  13       14.16       14.24      2.77 o 
   0  -5  13        0.83        0.01      2.31 o 
   1  -5  13        1.60        2.03      2.22 o 
   2  -5  13        3.90        5.18      2.59 o 
   3  -5  13        0.81        0.74      2.59 o 
   4  -5  13        0.08        2.03      2.22 o 
  -4  -4  13        1.05        0.18      2.40 o 
  -3  -4  13        1.40       -0.74      2.40 o 
  -2  -4  13        1.68       -0.55      2.22 o 
  -1  -4  13        2.94        6.66      2.22 o 
   0  -4  13        1.60        3.11      1.48 o 
   1  -4  13       11.20        9.06      2.22 o 
   2  -4  13      147.22      140.15      5.74 o 
   3  -4  13        5.83        6.66      2.40 o 
   4  -4  13        0.46        1.29      2.22 o 
   5  -4  13        1.32        0.18      2.22 o 
  -5  -3  13        0.00        1.11      2.40 o 
  -4  -3  13        0.15        0.00      2.40 o 
  -3  -3  13       10.84       13.50      2.59 o 
  -2  -3  13        8.09        9.43      2.22 o 
  -1  -3  13        5.41        5.73      2.03 o 
   0  -3  13       21.00       23.59      1.76 o 
   1  -3  13       35.00       39.58      3.14 o 
   2  -3  13       55.26       48.84      3.70 o 
   3  -3  13        1.94        3.70      1.85 o 
   4  -3  13        2.20        4.62      2.22 o 
   5  -3  13        4.91        4.81      2.77 o 
  -5  -2  13        0.00        1.11      2.40 o 
  -4  -2  13        0.26       -1.66      2.22 o 
  -3  -2  13        4.58        3.33      2.40 o 
  -2  -2  13       22.73       27.19      2.77 o 
  -1  -2  13       14.55       12.39      2.22 o 
   0  -2  13       36.32       35.85      1.96 o 
   1  -2  13        6.39        9.99      2.22 o 
   2  -2  13        8.66        8.14      2.59 o 
   3  -2  13        0.31        1.85      2.03 o 
   4  -2  13        0.10       -1.29      2.40 o 
   5  -2  13        4.99        8.69      2.22 o 
  -6  -1  13        0.19       -0.74      2.59 o 
  -5  -1  13        9.13       10.54      2.96 o 
  -4  -1  13       15.28       12.95      2.77 o 
  -3  -1  13       64.86       61.80      3.89 o 
  -2  -1  13      187.01      180.98      5.56 o 
  -1  -1  13        1.43        0.55      1.66 o 
   0  -1  13       13.76       10.93      1.48 o 
   1  -1  13       18.29       14.98      2.59 o 
   2  -1  13       47.19       44.03      3.14 o 
   3  -1  13        7.23        5.18      2.22 o 
   4  -1  13        2.05        1.85      2.03 o 
   5  -1  13       10.21        5.92      2.77 o 
   6  -1  13        3.96        7.21      2.59 o 
  -6   0  13        0.94        2.22      2.77 o 
  -5   0  13        7.76        3.33      2.77 o 
  -4   0  13       16.47       15.35      2.96 o 
  -3   0  13       11.14       13.13      2.59 o 
  -2   0  13        0.88        4.81      2.03 o 
  -1   0  13        5.10        5.73      2.03 o 
   0   0  13        4.40        2.64      3.05 o 
   1   0  13      210.55      194.00      5.93 o 
   2   0  13        1.37        0.37      1.85 o 
   3   0  13        1.51       -1.66      1.85 o 
   4   0  13       11.70       13.13      2.59 o 
   5   0  13        0.07        1.11      2.03 o 
   6   0  13        2.86        3.70      2.77 o 
  -6   1  13        0.41       -2.40      2.77 o 
  -5   1  13        0.06        2.59      2.22 o 
  -4   1  13      105.42      106.42      5.18 o 
  -3   1  13      198.49      196.73      6.30 o 
  -2   1  13       43.33       39.96      2.96 o 
  -1   1  13        9.32        9.25      2.22 o 
   0   1  13      140.00      133.84      3.40 o 
   1   1  13       23.46       23.49      2.59 o 
   2   1  13        2.14        4.44      1.66 o 
   3   1  13       15.72       15.72      2.40 o 
   4   1  13        0.17        2.59      2.03 o 
   5   1  13        5.16        6.29      2.40 o 
  -5   2  13       45.60       44.58      4.44 o 
  -4   2  13       36.52       39.95      3.88 o 
  -3   2  13       30.79       29.78      3.33 o 
  -2   2  13       13.87       14.24      2.40 o 
  -1   2  13        5.74        9.99      1.85 o 
   0   2  13       27.57       29.24      2.09 o 
   1   2  13       17.49       19.23      2.77 o 
   2   2  13       57.15       62.72      3.70 o 
   3   2  13       22.94       23.12      2.77 o 
   4   2  13        0.26       -1.66      2.40 o 
   5   2  13        0.46        0.18      2.22 o 
  -5   3  13       17.89       20.16      3.70 o 
  -4   3  13        2.03        8.69      2.77 o 
  -3   3  13        0.13        0.37      2.40 o 
  -2   3  13       10.10        5.18      2.59 o 
  -1   3  13        0.80       -1.85      1.85 o 
   0   3  13       78.24       77.13      2.94 o 
   1   3  13        0.16        0.92      2.03 o 
   2   3  13       66.67       68.64      4.07 o 
   3   3  13        1.25        3.51      2.03 o 
   4   3  13        0.49        2.22      2.22 o 
   5   3  13        5.14        3.14      3.14 o 
  -4   4  13        3.10        7.03      2.40 o 
  -3   4  13       20.67       24.04      3.33 o 
  -2   4  13        0.55        3.33      2.03 o 
  -1   4  13       14.95       18.31      2.77 o 
   0   4  13       71.90       73.98      3.01 o 
   1   4  13        8.46       10.17      2.59 o 
   2   4  13        6.70       14.05      2.59 o 
   3   4  13        0.40        0.18      2.40 o 
   4   4  13        1.37        5.73      2.59 o 
  -3   5  13        7.11        5.92      2.96 o 
  -2   5  13        0.40       -2.40      2.40 o 
  -1   5  13        4.85       -0.55      2.59 o 
   0   5  13        6.27        6.29      1.96 o 
   1   5  13       60.97       61.79      4.62 o 
   2   5  13       34.25       38.10      3.51 o 
   3   5  13        0.33        2.22      2.22 o 
  -1   6  13        1.36       -2.96      2.96 o 
   0   6  13       24.21       25.72      2.55 o 
  -1  -6  14        0.44       -2.77      2.77 o 
   0  -6  14        4.66        1.48      1.96 o 
   1  -6  14        0.12       -1.66      2.59 o 
  -3  -5  14        0.62       -0.37      2.59 o 
  -2  -5  14        4.57        5.18      2.59 o 
  -1  -5  14       11.13       16.64      2.59 o 
   0  -5  14        0.59        2.80      3.33 o 
   1  -5  14       10.08       10.54      2.59 o 
   2  -5  14        0.06        1.11      2.59 o 
   3  -5  14        2.31        7.40      2.40 o 
  -4  -4  14        4.05        4.81      2.77 o 
  -3  -4  14        0.19        2.59      2.22 o 
  -2  -4  14        5.06       10.73      2.40 o 
  -1  -4  14        3.79        5.36      2.22 o 
   0  -4  14        0.14        1.71      1.37 o 
   1  -4  14        5.95        2.77      2.40 o 
   2  -4  14        0.49       -2.59      2.59 o 
   3  -4  14        4.55        4.07      2.59 o 
   4  -4  14        0.16        2.77      2.22 o 
  -4  -3  14        0.12        2.03      2.40 o 
  -3  -3  14        0.40        1.29      2.03 o 
  -2  -3  14        8.09        4.07      2.59 o 
  -1  -3  14        0.93       -1.66      2.03 o 
   0  -3  14        0.00       -1.44      1.44 o 
   1  -3  14        3.59        1.11      2.40 o 
   2  -3  14        0.98       -2.40      2.40 o 
   3  -3  14        0.75        0.00      2.03 o 
   4  -3  14        0.72       -0.55      2.22 o 
   5  -3  14        0.34        2.03      2.77 o 
  -5  -2  14        0.06       -2.40      2.77 o 
  -4  -2  14        1.01       -2.40      2.40 o 
  -3  -2  14        8.03        9.06      2.40 o 
  -2  -2  14        1.72       -0.92      2.22 o 
  -1  -2  14        0.57        0.37      2.03 o 
   0  -2  14       28.68       25.89      2.02 o 
   1  -2  14      186.57      171.15      5.74 o 
   2  -2  14        6.29        2.77      2.40 o 
   3  -2  14        0.11        2.59      1.85 o 
   4  -2  14        3.84        4.25      2.40 o 
   5  -2  14        9.38        8.69      2.96 o 
  -5  -1  14        2.61        2.40      2.59 o 
  -4  -1  14        3.18        0.74      2.22 o 
  -3  -1  14       12.98       13.13      2.40 o 
  -2  -1  14       13.23        9.43      2.40 o 
  -1  -1  14        9.65        7.95      2.22 o 
   0  -1  14        7.95        7.89      1.57 o 
   1  -1  14        6.91        9.62      2.22 o 
   2  -1  14        2.56        2.96      2.03 o 
   3  -1  14        0.73        1.85      1.85 o 
   4  -1  14        3.99        4.25      2.40 o 
   5  -1  14        3.05        7.77      2.22 o 
  -5   0  14        0.36        4.62      2.40 o 
  -4   0  14        2.09        4.25      2.40 o 
  -3   0  14        2.73       -2.40      2.40 o 
  -2   0  14       11.02       12.39      2.22 o 
  -1   0  14       34.60       35.14      3.14 o 
   0   0  14       24.75       22.22      1.89 o 
   1   0  14       14.61       12.76      2.59 o 
   2   0  14        0.06       -1.66      2.22 o 
   3   0  14        0.52        1.85      1.85 o 
   4   0  14       10.40        9.25      2.59 o 
   5   0  14        8.50       12.94      2.40 o 
  -5   1  14        3.93        3.88      2.96 o 
  -4   1  14       19.14       19.97      3.51 o 
  -3   1  14       75.07       84.00      4.63 o 
  -2   1  14        1.38        2.40      2.03 o 
  -1   1  14        0.98        2.22      1.85 o 
   0   1  14       18.42       18.77      1.70 o 
   1   1  14       10.86        8.51      2.40 o 
   2   1  14        3.54        2.77      2.22 o 
   3   1  14       14.28       10.17      2.59 o 
   4   1  14        2.14        3.33      2.03 o 
   5   1  14        0.35        1.48      2.40 o 
  -5   2  14        2.21        3.33      2.77 o 
  -4   2  14        8.78        8.69      3.14 o 
  -3   2  14        5.72        9.25      2.40 o 
  -2   2  14        0.22        1.48      2.03 o 
  -1   2  14        0.04        1.48      1.85 o 
   0   2  14       30.01       25.92      2.09 o 
   1   2  14        0.01       -1.85      2.03 o 
   2   2  14        0.24        0.18      2.03 o 
   3   2  14        4.63        6.29      2.40 o 
   4   2  14        0.45        1.29      2.40 o 
  -4   3  14       72.10       88.25      5.18 o 
  -3   3  14       23.23       27.00      3.14 o 
  -2   3  14        6.25        2.77      2.59 o 
  -1   3  14        3.31        4.81      2.03 o 
   0   3  14        2.26       -0.74      1.68 o 
   1   3  14        0.49       -0.37      2.22 o 
   2   3  14        4.25        0.55      2.40 o 
   3   3  14        2.20        0.55      2.40 o 
   4   3  14        0.58        4.44      2.22 o 
  -3   4  14        3.09       -0.37      2.59 o 
  -2   4  14        8.75       10.73      2.59 o 
  -1   4  14        0.02       -1.85      2.22 o 
   0   4  14        0.00       -1.68      1.68 o 
   1   4  14       18.56       25.52      2.96 o 
   2   4  14       14.12        8.14      2.96 o 
   3   4  14        0.57       -2.77      2.77 o 
  -2   5  14        0.35       -0.18      2.59 o 
  -1   5  14        8.56        6.47      2.77 o 
   0   5  14        0.02        0.25      1.76 o 
   1   5  14       21.30       24.78      3.33 o 
   2   5  14        5.44        6.47      2.96 o 
  -2  -5  15        0.01        3.70      2.22 o 
  -1  -5  15        2.54        9.43      2.40 o 
   0  -5  15        4.83        2.13      1.83 o 
   1  -5  15        0.34        0.74      2.40 o 
   2  -5  15        3.09        1.66      2.59 o 
  -3  -4  15        0.69        2.59      2.22 o 
  -2  -4  15        2.27       -1.48      2.40 o 
  -1  -4  15        1.36        0.92      2.40 o 
   0  -4  15        3.44        8.50      2.50 o 
   1  -4  15       26.59       22.19      3.33 o 
   2  -4  15        0.71       -1.11      2.59 o 
   3  -4  15        1.86        1.66      2.40 o 
  -4  -3  15        6.94        7.95      3.14 o 
  -3  -3  15        4.46        5.55      2.40 o 
  -2  -3  15       28.96       24.41      3.33 o 
  -1  -3  15        0.04       -0.92      2.22 o 
   0  -3  15        4.34        4.33      1.55 o 
   1  -3  15        4.20        2.96      2.40 o 
   2  -3  15       14.40       11.10      2.59 o 
   3  -3  15        1.12       -0.92      2.22 o 
   4  -3  15        6.46        8.14      2.96 o 
  -4  -2  15        0.00        0.37      2.22 o 
  -3  -2  15        5.81        6.10      2.40 o 
  -2  -2  15        0.08       -1.48      2.22 o 
  -1  -2  15        1.26        4.44      2.03 o 
   0  -2  15        0.97        0.29      1.42 o 
   1  -2  15        3.72        3.70      2.22 o 
   2  -2  15        4.95        5.36      2.03 o 
   3  -2  15        4.30        2.77      2.40 o 
   4  -2  15        0.01       -2.59      2.59 o 
  -4  -1  15        0.56       -0.74      2.59 o 
  -3  -1  15        0.53       -2.03      2.22 o 
  -2  -1  15        8.05        7.40      2.22 o 
  -1  -1  15        0.00        2.03      2.03 o 
   0  -1  15        3.43        3.78      1.42 o 
   1  -1  15        4.92        4.07      2.03 o 
   2  -1  15        8.35        8.51      2.40 o 
   3  -1  15        0.00        4.07      1.85 o 
   4  -1  15        0.38       -2.40      2.40 o 
  -4   0  15        3.08        2.77      2.59 o 
  -3   0  15       18.93       19.23      3.14 o 
  -2   0  15        1.28        3.70      2.40 o 
  -1   0  15        2.35       -0.92      2.40 o 
   0   0  15       74.07       63.46      2.94 o 
   1   0  15        2.41       -1.11      2.22 o 
   2   0  15        0.27        0.00      2.03 o 
   3   0  15        0.11       -0.18      2.40 o 
   4   0  15       20.20       28.67      3.33 o 
  -4   1  15        8.52        4.62      2.96 o 
  -3   1  15        3.67        2.96      2.40 o 
  -2   1  15       13.50       17.75      2.77 o 
  -1   1  15        0.69       -1.29      2.77 o 
   0   1  15        0.12        0.92      2.13 o 
   1   1  15        6.01        2.40      2.03 o 
   2   1  15        5.05        4.07      2.22 o 
   3   1  15        2.80        4.44      2.22 o 
   4   1  15        2.82        1.11      2.77 o 
  -4   2  15        0.23       -2.96      2.96 o 
  -3   2  15        0.01       -2.59      2.59 o 
  -2   2  15        8.71        2.40      2.77 o 
  -1   2  15       21.90       20.53      3.14 o 
   0   2  15        1.04        1.57      1.44 o 
   1   2  15        4.04        3.14      2.22 o 
   2   2  15        0.02       -1.85      2.22 o 
   3   2  15        2.91        6.84      2.40 o 
   4   2  15       21.36       30.33      3.51 o 
  -3   3  15        0.16        4.62      2.40 o 
  -2   3  15        0.06        0.55      2.40 o 
  -1   3  15        0.65        2.96      2.22 o 
   0   3  15        0.04       -1.02      1.57 o 
   1   3  15        0.77        4.44      1.85 o 
   2   3  15        6.98        5.92      2.40 o 
   3   3  15        0.13        1.29      2.40 o 
  -2   4  15        0.30       -2.77      2.77 o 
  -1   4  15        1.47        0.55      2.59 o 
   0   4  15        2.14       -0.55      1.96 o 
   1   4  15        4.64        6.47      2.77 o 
   2   4  15        3.85        2.96      2.59 o 
  -2  -4  16        0.04        3.70      2.59 o 
  -1  -4  16        5.78        5.55      2.77 o 
   0  -4  16        0.41        1.48      1.70 o 
   1  -4  16        0.25        0.92      2.22 o 
   2  -4  16        0.59        7.77      2.40 o 
  -3  -3  16        0.17       -2.03      2.59 o 
  -2  -3  16        5.65        7.03      2.59 o 
  -1  -3  16        1.67       -0.18      2.59 o 
   0  -3  16        1.08        1.65      4.62 o 
   1  -3  16        0.17        1.66      2.22 o 
   2  -3  16        0.02        1.11      2.22 o 
   3  -3  16        1.79        3.70      2.40 o 
  -3  -2  16        1.76        3.51      2.59 o 
  -2  -2  16        0.02        2.40      2.22 o 
  -1  -2  16       15.09       17.75      2.77 o 
   0  -2  16        0.75        1.48      1.57 o 
   1  -2  16        5.39        1.48      2.40 o 
   2  -2  16        2.11        1.48      2.22 o 
   3  -2  16        3.19        2.03      2.77 o 
  -4  -1  16        0.05       -1.85      2.40 o 
  -3  -1  16       14.41       14.24      3.14 o 
  -2  -1  16        0.00       -2.03      2.03 o 
  -1  -1  16        1.18        0.00      2.40 o 
   0  -1  16        4.44        7.55      1.44 o 
   1  -1  16        4.95        0.74      2.59 o 
   2  -1  16        0.10       -0.74      2.40 o 
   3  -1  16       11.77       17.20      2.77 o 
   4  -1  16        1.42        1.11      2.77 o 
  -4   0  16        0.96        1.11      2.59 o 
  -3   0  16        0.05       -2.40      2.40 o 
  -2   0  16        1.81        1.48      2.22 o 
  -1   0  16        1.34        1.48      2.03 o 
   0   0  16        4.51        4.08      1.94 o 
   1   0  16        2.03       -0.18      2.03 o 
   2   0  16        5.69        5.18      2.59 o 
   3   0  16        0.10        4.44      2.22 o 
   4   0  16        2.05       -1.66      2.96 o 
  -4   1  16        0.46        0.74      2.59 o 
  -3   1  16        1.81        3.14      2.77 o 
  -2   1  16        0.77        0.00      2.22 o 
  -1   1  16        3.83        2.40      2.40 o 
   0   1  16        6.22        6.29      1.63 o 
   1   1  16        1.18        3.70      2.40 o 
   2   1  16        0.83        2.59      2.22 o 
   3   1  16        0.13       -1.66      2.40 o 
  -3   2  16        0.44       -2.77      2.77 o 
  -2   2  16        0.46        2.40      2.22 o 
  -1   2  16       18.68       14.79      3.14 o 
   0   2  16       16.64       17.68      3.70 o 
   1   2  16        0.01        3.51      1.85 o 
   2   2  16        0.36       -2.77      2.77 o 
   3   2  16       11.30       19.05      3.14 o 
  -2   3  16        0.19        4.62      2.22 o 
  -1   3  16        1.50        4.07      2.40 o 
   0   3  16        7.30        5.22      1.89 o 
   1   3  16        1.56        1.29      2.59 o 
   2   3  16        1.59        4.07      2.40 o 
   0   4  16        0.19       -0.17      3.24 o 
  -1  -3  17        0.62        0.92      2.40 o 
   0  -3  17        5.54        6.23      1.89 o 
   1  -3  17        0.31        5.36      2.40 o 
  -2  -2  17        1.44        4.99      2.59 o 
  -1  -2  17        2.08       -1.48      2.59 o 
   0  -2  17        1.77        0.26      1.82 o 
   1  -2  17        0.02        1.48      2.40 o 
   2  -2  17        0.95        2.96      2.40 o 
  -3  -1  17        0.25       -2.40      2.59 o 
  -2  -1  17        1.58        0.18      2.40 o 
  -1  -1  17        3.78        7.58      2.59 o 
   0  -1  17        1.38       -0.83      1.83 o 
   1  -1  17        4.56        7.40      2.40 o 
   2  -1  17        0.30        0.37      2.22 o 
   3  -1  17        2.69        6.10      2.59 o 
  -3   0  17        0.41        0.37      2.59 o 
  -2   0  17        4.55        1.11      2.59 o 
  -1   0  17        1.60        0.55      2.22 o 
   0   0  17       16.29       20.05      4.72 o 
   1   0  17        0.55       -2.59      2.59 o 
   2   0  17        5.25        3.14      2.40 o 
   3   0  17       12.84       13.50      3.33 o 
  -2   1  17        0.04        3.70      2.22 o 
  -1   1  17        0.92       -1.11      2.59 o 
   0   1  17        0.00        3.19      2.77 o 
   1   1  17        3.30        5.73      2.22 o 
   2   1  17        3.11        7.77      2.59 o 
  -2   2  17        0.21       -1.66      2.59 o 
  -1   2  17        8.27       10.73      2.59 o 
   0   2  17        0.06        0.05      1.76 o 
   1   2  17        0.00       -1.48      2.40 o 
   2   2  17        0.84        2.22      2.59 o 
  -1  -1  18        2.04        5.55      2.40 o 
   0  -1  18        0.14        2.07      1.76 o 
   1  -1  18        1.33       -0.55      2.40 o 
  -1   0  18        0.38       -0.55      2.40 o 
   0   0  18        0.43        0.33      1.89 o 
   1   0  18        1.54       -2.96      2.96 o 
   0   1  18        5.88        5.92      2.77 o 
                                                 
